# Supplementary material for: Docking sites inside Cas9 for adenine base editing diversification and RNA off-target elimination
Source: Nat Commun. 2020 Nov 17;11:5827. doi: 10.1038/s41467-020-19730-9 (PMC7673026; doi:10.1038/s41467-020-19730-9)
Supplement: Supplementary file 2 — Supplementary Data 1 [file 41467_2020_19730_MOESM2_ESM.xlsx]

## Sheet: Sheet1
Supplementary Table 3: Primers used for mutagenesis
SP113 FOR	TCCTCTAGACACGAGCGGCACCCCATCTTCGGC
SP113 REV	TCCACTAGTCTTCTTATCCTCTTCCACCAGGAAGGAC
SP203 FOR	TCCTCTAGAGCCAGCGGCGTGGACGCCAAGGCCA
SP203 REV	TCCACTAGTGTTGATGGGGTTTTCCTCGAACA
SP312 FOR	TCCTCTAGAATCACCAAGGCCCCCCTGAGCGCC
SP312 REV	TCCACTAGTCTCGGTGTTCACTCTCAGGATGTCG
SP459 FOR	TCCTCTAGAAACAGCAGATTCGCCTGGATGACCA
SP459 REV	TCCACTAGTTCCCCTGGCCAGAGGGCCCACGTA
SP535 FOR	TCCTCTAGAAGAAAGCCCGCCTTCCTGAGCGGC
SP535 REV	TCCACTAGTCATTCCCTCGGTCACGTATTTCACTT
SP583 FOR	TCCACTAGTGCCGGAGATTTCCACGGAGTCGAAG
SP583 REV	TCCTCTAGAGTGGAAGATCGGTTCAACGCCTCCC
SP687 FOR	TCCTCTAGAGGCTTCGCCAACAGAAACTTCATGC
SP687 REV	TCCACTAGTGTCGGACTTCAGGAAATCCAGGATT
SP701 FOR	TCCACTAGTGTCGTCGTGGATCAGCTGCATGAAG
SP701 REV	TCCTCTAGAAGCCTGACCTTTAAAGAGGACATCC
SP715 FOR	TCCTCTAGAGGCCAGGGCGATAGCCTGCACGAGC
SP715 REV	TCCACTAGTGGACACCTGGGCTTTCTGGATGTCC
SP730 FOR	TCCTCTAGAAGCCCCGCCATTAAGAAGGGCATCC
SP730 REV	TCCACTAGTGCCGGCCAGATTGGCAATGTGCTCG
SP770 FOR	TCCTCTAGAACCCAGAAGGGACAGAAGAACAGCC
SP770 REV	TCCACTAGTGGTCTGGTTCTCTCTGGCCATTTCG
SP793 FOR	TCCACTAGTGCCCAGCTCTTTGATGCCCTCTTCG
SP793 REV	TCCTCTAGAAGCCAGATCCTGAAAGAACACCCCG
SP801 FOR	TCCTCTAGAGTGGAAAACACCCAGCTGCAGAACG
SP801 REV	TCCACTAGTGGGGTGTTCTTTCAGGATCTGGCTG
SP895 FOR	TCCTCTAGAAGAAAGTTCGACAATCTGACCAAGG
SP895 REV	TCCACTAGTCTGGGTAATCAGCTTGGCGTTCAGC
SP905 FOR	TCCTCTAGACTCGGCCTTGGTCAGATTGTCGAAC
SP905 REV	TCCACTAGTAGAGGCGGCCTGAGCGAACTGGATAA
SP919 FOR	TCCACTAGTCTTGATGAAGCCGGCCTTATCCAGT
SP919 REV	TCCTCTAGAAGACAGCTGGTGGAAACCCGGCAGA
SP946 FOR	TCCTCTAGAGACAAGCTGATCCGGGAAGTGAAAG
SP946 REV	TCCACTAGTATTCTCGTCGTACTTAGTGTTCATCCG
SP1010 FOR	TCCTCTAGATACGGCGACTACAAGGTGTACGAC
SP1010 REV	TCCACTAGTCACGAACTCGCTTTCCAGCTTAGG
SP1029 FOR	TCCTCTAGAATCGGCAAGGCTACCGCCAAGTACT
SP1029 REV	TCCACTAGTTTCCTGCTCGCTCTTGGCGATCATC
SP1117 FOR	TCCTCTAGAGATAAGCTGATCGCCAGAAAGAAGG
SP1117 REV	TCCACTAGTGCTGTTCCTCTTGGGCAGGATAGAC
SP1154 FOR	TCCTCTAGATCCAAGAAACTGAAGAGTGTGAAAGAG
SP1154 REV	TCCACTAGTCTTGCCCTTTTCCACTTTGGCCACC
SP1249 FOR	TCCTCTAGACCCGAGGATAATGAGCAGAAACAG
SP1249 REV	TCCACTAGTGGAGCCCTTCAGCTTCTCATAGTG
SP1282 FOR	TCCTCTAGACTGGCCGACGCTAATCTGGACAAAG
SP1282 REV	TCCACTAGTGATCACTCTCTTGGAGAACTCGCTG
SP1329 FOR	TCCTCTAGAACCACCATCGACCGGAAGAGGTACA
SP1329 REV	TCCACTAGTGTCAAAGTACTTGAAGGCGGCAGGG
TadA*(LOF)for	GCCGCCATCATGGCCCTGAGGCAGGGCGGCC
TadA*(LOF)rev	GGCGGCGGTGGGGTCGTGCAGGCCGATG
HAETadAfor	GCGGCGGCGATCATGGCCCTTCGACAGGGAGGGC
HAETadArev	TGCAGTGGGGTCGTGGCGTCCGATC
TadA*(V106W)for	AGGAACGCCAAGACCGGCGCCGC
TadA*(V106W)rev	CCAGCCGAACACCACCCTGCCGATCCTG
TadA*(F148A)for	GCCTTCAGGATGCCCAGGCAGGTGTTCAAC
TadA*(F148A)rev	GTAGCACAGCAGGGCGGCGCACTCG
TadA*(K20A/R21A)for	GCCGCCGCCAGGGACGAGAGGGAGGTGCCCG
TadA*(K20A/R21A)rev	GGCCAGGGTCAGGGCGTGCCTCATC
TadA*(V82G)for	GGCACCTTCGAGCCCTGCGTGATGTGCG
TadA*(V82G)rev	GTACAGGGTGGCGTCGATCAGCCTGT
