# Supplementary material for: Docking sites inside Cas9 for adenine base editing diversification and RNA off-target elimination
Source: Nat Commun. 2020 Nov 17;11:5827. doi: 10.1038/s41467-020-19730-9 (PMC7673026; doi:10.1038/s41467-020-19730-9)
Supplement: Supplementary file 3 — Supplementary Data 2 [file 41467_2020_19730_MOESM3_ESM.xlsx]

## Sheet: Legend
Supplementary Data 2 Sanger Sequencing data summary

## Sheet: screen
SgRNA-1	Untreated		N-TadA*-TadA*		113-TadA*-TadA*		203-TadA*-TadA*		312-TadA*-TadA*		459-TadA*-TadA*		535-TadA*-TadA*		583-TadA*-TadA*		687-TadA*-TadA*		701-TadA*-TadA*		715-TadA*-TadA*		730-TadA*-TadA*		770-TadA*-TadA*		793-TadA*-TadA*		801-TadA*-TadA*		895-TadA*-TadA*		905-TadA*-TadA*		919-TadA*-TadA*		946-TadA*-TadA*		1010-TadA*-TadA*		1029-TadA*-TadA*		1117-TadA*-TadA*		1154-TadA*-TadA*		1249-TadA*-TadA*		1282-TadA*-TadA*
A2	0.02	0.01	0.14	0.02	0	0	0.04	0.02	0.01	0.02	0.02	0.01	0.11	0.11	0.23	0.2	0.05	0.02	0.02	0.01	0.17	0.01	0.02	0.01	0.01	0.06	0.01	0.01	0	0.03	0.03	0.03	0.02	0.03	0.03	0.01	0.03	0.03	0.07	0.08	0.4	0.36	0.01	0	0.01	0.04	0.02	0.03	0.02
A3	0.02	0	0.34	0.15	0	0.02	0	0.01	0	0.01	0.03	0	0.25	0.3	0.48	0.43	0.04	0.02	0.01	0.02	0.12	0.01	0.02	0	0.03	0.03	0.02	0.03	0.02	0.03	0.05	0.03	0.05	0.04	0.04	0.1	0.05	0.05	0.04	0.03	0.42	0.45	0.01	0.05	0	0	0.05	0.05	0.01
A5	0.04	0.03	0.7	0.84	0.03	0.02	0.04	0	0	0.05	0.05	0.17	0.75	0.75	0.78	0.78	0.04	0.04	0.01	0.05	0.07	0.1	0.06	0.07	0.23	0.18	0.24	0.25	0.19	0.24	0.19	0.16	0.22	0.22	0.1	0.1	0.23	0.22	0.27	0.23	0.76	0.75	0.02	0	0	0	0.4	0.41	0.03
A7	0.04	0.01	0.22	0.21	0.02	0.04	0.08	0.02	0.03	0	0.06	0.01	0.25	0.22	0.31	0.32	0.01	0	0	0.01	0	0.01	0.01	0.02	0.29	0.2	0.29	0.31	0.2	0.27	0.3	0.22	0.25	0.25	0.22	0.28	0.01	0.01	0.34	0.32	0.32	0.27	0	0.02	0.03	0.01	0.37	0.37	0.02
A8	0.01	0	0.1	0.01	0	0.01	0.04	0.13	0.02	0.03	0.03	0	0.13	0.18	0.1	0.1	0.01	0.03	0	0.01	0.08	0.01	0.02	0.03	0.25	0.33	0.24	0.22	0.18	0.21	0.33	0.27	0.27	0.28	0.27	0.28	0	0.02	0	0	0.09	0.1	0.01	0.02	0.02	0.02	0.23	0.32	0
A9	0.01	0.01	0.03	0.01	0.01	0.01	0	0	0.01	0	0.03	0.01	0.01	0	0.03	0.04	0.01	0.02	0.01	0.01	0.01	0.01	0.01	0.01	0.46	0.52	0.4	0.38	0.3	0.39	0.41	0.39	0.46	0.47	0.57	0.55	0.01	0.02	0.16	0.14	0.01	0	0.01	0.01	0.03	0.02	0.6	0.64	0.01
A12	0.03	0.01	0.03	0.02	0.03	0.01	0.04	0.1	0.03	0.01	0.03	0.01	0.01	0	0.02	0.06	0.02	0.02	0	0.03	0	0.01	0	0.02	0.89	0.88	0.8	0.84	0.67	0.78	0.59	0.54	0.82	0.84	0.83	0.89	0	0.01	0.04	0.04	0.01	0.04	0.01	0.03	0.05	0.01	0.89	0.83	0.02
A14	0	0.01	0.02	0.02	0.02	0.01	0.02	0.07	0.02	0.05	0.03	0.01	0.01	0	0.01	0.04	0.01	0	0.01	0	0	0.01	0.01	0.02	0.93	0.96	0.94	0.88	0.68	0.99	0.64	0.57	0.87	0.87	0.9	0.94	0.01	0.02	0	0	0.01	0.03	0.01	0.03	0.02	0.02	0.85	0.89	0.04
A16	0.01	0.01	0.09	0	0.01	0	0.02	0	0	0	0.03	0.01	0.02	0	0.01	0.01	0.03	0	0.01	0.02	0.03	0	0.01	0.01	0.73	0.75	0.06	0.05	0.1	0.08	0.16	0.1	0.05	0.08	0.55	0.52	0.01	0.02	0	0	0.01	0.02	0.01	0	0.06	0	0.07	0.02	0.02
SgRNA-1	Untreated		N-TadA*(LOF)-TadA*		535-TadA*(LOF)-TadA*		583-TadA*(LOF)-TadA*		770-TadA*(LOF)-TadA*		793-TadA*(LOF)-TadA*		801-TadA*(LOF)-TadA*		895-TadA*(LOF)-TadA*		905-TadA*(LOF)-TadA*		919-TadA*(LOF)-TadA*		1029-TadA*(LOF)-TadA*		1249-TadA*(LOF)-TadA*
A2	0.02	0.01	0.06	0.02	0.12	0.2	0.06	0.08	0.09	0.04	0.01	0.02	0.03	0.06	0.01	0.02	0.02	0.03	0.01	0.02	0.42	0.49	0.02	0.08
A3	0.02	0	0.12	0.15	0.24	0.25	0.2	0.25	0.08	0.02	0	0	0.01	0.03	0.01	0.02	0.05	0.05	0.02	0.01	0.43	0.48	0.03	0
A5	0.04	0.03	0.89	0.84	0.75	0.71	0.55	0.56	0.18	0.19	0.09	0.09	0.17	0.15	0.11	0.09	0.25	0.25	0.05	0.04	0.71	0.72	0.39	0.34
A7	0.04	0.01	0.23	0.21	0.23	0.21	0.15	0.09	0.18	0.2	0.1	0.1	0.15	0.18	0.21	0.15	0.32	0.3	0.13	0.11	0.27	0.23	0.32	0.34
A8	0.01	0	0	0.01	0.12	0.15	0.02	0.01	0.15	0.25	0.06	0.08	0.12	0.15	0.14	0.14	0.3	0.3	0.18	0.16	0.08	0.11	0.26	0.27
A9	0.01	0.01	0.01	0.01	0.01	0.05	0.02	0.03	0.3	0.36	0.17	0.22	0.35	0.32	0.21	0.25	0.53	0.5	0.48	0.44	0.04	0.03	0.61	0.68
A12	0.03	0.01	0.01	0.02	0.01	0.08	0.04	0	0.74	0.87	0.66	0.61	0.73	0.61	0.33	0.38	0.85	0.89	0.84	0.71	0.04	0.02	0.91	0.94
A14	0	0.01	0.01	0.02	0.01	0	0.04	0.02	0.76	0.94	0.74	0.74	0.73	0.72	0.34	0.39	0.87	0.89	0.87	0.75	0.01	0.01	0.91	0.95
A16	0.01	0.01	0.02	0	0.02	0.06	0.03	0.02	0.48	0.63	0.05	0.04	0.04	0.07	0.06	0.06	0.08	0.07	0.42	0.39	0.02	0.04	0.01	0.08
	Untreated		N-TadA*-TadA*(LOF)		535-TadA*-TadA*(LOF)		583-TadA*-TadA*(LOF)		770-TadA*-TadA*(LOF)		793-TadA*-TadA*(LOF)		801-TadA*-TadA*(LOF)		895-TadA*-TadA*(LOF)		905-TadA*-TadA*(LOF)		919-TadA*-TadA*(LOF)		1029-TadA*-TadA*(LOF)		1249-TadA*-TadA*(LOF)
A2	0.02	0.01	0.02	0.02	0.03	0.02	0.02	0.01	0.04	0.02	0.02	0.01	0.02	0.02	0.02	0.02	0.01	0.01	0.04	0.01	0.04	0.03	0.02	0.03
A3	0.02	0	0.12	0.13	0.04	0.04	0.02	0	0.02	0.04	0.02	0.01	0.02	0.02	0.02	0.02	0.03	0	0	0	0.09	0.09	0.03	0.03
A5	0.04	0.03	0.63	0.62	0.58	0.59	0.17	0.19	0.24	0.2	0.11	0.09	0.16	0.17	0.02	0.02	0.11	0.12	0.08	0.07	0.46	0.5	0.25	0.29
A7	0.04	0.01	0.03	0.06	0.43	0.44	0.18	0.22	0.18	0.2	0.11	0.09	0.12	0.06	0.02	0.02	0.01	0.05	0.01	0.01	0.3	0.22	0.09	0.12
A8	0.01	0	0	0	0.12	0.12	0.07	0.07	0.04	0.06	0.03	0.04	0.05	0.16	0	0	0.03	0.04	0	0	0.18	0.06	0.03	0.03
A9	0.01	0.01	0.02	0.01	0.03	0.04	0.03	0.03	0.11	0.06	0.04	0.06	0.1	0.11	0.03	0.03	0.04	0.08	0.01	0.03	0.05	0.07	0.04	0.04
A12	0.03	0.01	0.03	0	0.01	0.01	0.03	0.01	0.61	0.56	0.19	0.18	0.31	0.33	0.06	0.06	0.1	0.1	0.03	0.03	0.03	0.01	0.03	0.03
A14	0	0.01	0.01	0.01	0.01	0.01	0.04	0.01	0.58	0.64	0.14	0.13	0.15	0.19	0.04	0.04	0.06	0.08	0.03	0.05	0.07	0.01	0.03	0.06
A16	0.01	0.01	0.02	0.01	0.01	0.01	0.05	0.02	0.06	0.07	0.03	0.04	0	0.01	0.03	0.03	0.03	0.03	0.03	0.02	0.09	0.01	0.01	0.02
SgRNA-1	Untreated		N-TadA-TadA*		535-TadA-TadA*		583-TadA-TadA*		770-TadA-TadA*		793-TadA-TadA*		801-TadA-TadA*		895-TadA-TadA*		905-TadA-TadA*		919-TadA-TadA*		1029-TadA-TadA*		1249-TadA-TadA*
A2	0.02	0.01	0.03	0.03	0.1	0.11	0.03	0.03	0.05	0.02	0.01	0.02	0.05	0.03	0.02	0.02	0.01	0.01	0.02	0.02	0.03	0.1	0.02	0.01
A3	0.02	0	0.06	0.06	0.05	0.01	0.01	0.01	0.01	0.01	0.02	0.02	0.04	0.03	0.03	0.05	0.04	0.02	0.04	0.06	0.04	0.05	0.02	0.03
A5	0.04	0.03	0.81	0.81	0.13	0.11	0.03	0.02	0.1	0.12	0.22	0.19	0.32	0.31	0.22	0.19	0.29	0.28	0.21	0.15	0.62	0.61	0.82	0.84
A7	0.04	0.01	0.41	0.35	0.07	0.02	0.01	0.01	0.24	0.21	0.25	0.2	0.32	0.33	0.25	0.27	0.46	0.46	0.46	0.3	0.36	0.26	0.73	0.65
A8	0.01	0	0.04	0.04	0.02	0.04	0.02	0.01	0.24	0.21	0.24	0.17	0.27	0.37	0.26	0.29	0.57	0.52	0.53	0.33	0.18	0.18	0.24	0.26
A9	0.01	0.01	0.01	0.02	0	0.01	0.01	0.02	0.38	0.43	0.41	0.32	0.49	0.55	0.32	0.39	0.65	0.61	0.62	0.4	0.01	0.03	0.38	0.31
A12	0.03	0.01	0	0.01	0.01	0	0.02	0.02	0.4	0.25	0.64	0.57	0.84	0.8	0.31	0.31	0.78	0.69	0.62	0.44	0.02	0.01	0.15	0.18
A14	0	0.01	0.01	0.01	0	0.01	0.03	0.02	0.07	0.08	0.7	0.68	0.88	0.88	0.38	0.37	0.65	0.65	0.71	0.49	0	0.01	0.11	0.01
A16	0.01	0.01	0.02	0.01	0.05	0.05	0.02	0.04	0.09	0.04	0.05	0.05	0.09	0.07	0.06	0.05	0.02	0.03	0.06	0.06	0.01	0.04	0.04	0
SgRNA-1	Untreated		N-TadA*-TadA		535-TadA*-TadA		583-TadA*-TadA		770-TadA*-TadA		793-TadA*-TadA		801-TadA*-TadA		895-TadA*-TadA		905-TadA*-TadA		919-TadA*-TadA		1029-TadA*-TadA		1249-TadA*-TadA
A2	0.02	0.01	0	0.03	0.02	0.03	0.04	0.01	0.02	0.02	0.01	0.03	0.03	0.02	0.02	0.01	0.04	0.02	0.05	0.04	0.05	0.02	0.02	0.03
A3	0.02	0	0.07	0.04	0.01	0.01	0.03	0.04	0.01	0.02	0.01	0.02	0.02	0.01	0.01	0.01	0.05	0.02	0	0.02	0.04	0	0.01	0.03
A5	0.04	0.03	0.21	0.18	0.03	0.05	0.01	0.02	0.06	0.06	0.08	0.08	0.06	0.04	0	0	0.05	0.02	0.01	0.01	0.07	0.05	0.04	0.02
A7	0.04	0.01	0	0.03	0	0.02	0.01	0.01	0.02	0.02	0.06	0.07	0.04	0.04	0.01	0	0	0.01	0.01	0	0.01	0.01	0.02	0.05
A8	0.01	0	0.03	0	0	0	0.01	0.01	0.02	0.03	0.04	0.04	0.04	0.05	0	0.01	0	0.01	0	0	0.01	0.01	0	0
A9	0.01	0.01	0.04	0.02	0.02	0.02	0.03	0.02	0.08	0.06	0.15	0.12	0.11	0.14	0.02	0.01	0.02	0.02	0.02	0.02	0.01	0.02	0.02	0.01
A12	0.03	0.01	0.01	0.03	0.01	0.03	0	0.02	0.41	0.44	0.34	0.29	0.5	0.49	0.03	0.03	0.03	0.02	0.02	0	0.02	0.02	0.01	0.04
A14	0	0.01	0.04	0.01	0.01	0.02	0.03	0.03	0.26	0.52	0.31	0.27	0.44	0.42	0.03	0.02	0.05	0.02	0.03	0.03	0.02	0.02	0.01	0.03
A16	0.01	0.01	0.01	0.02	0.01	0.04	0.03	0.02	0.04	0.04	0.03	0.02	0.02	0.01	0.03	0.02	0.02	0.03	0.03	0.02	0.02	0.02	0.02	0.02
	Untreated	Untreated	N-TadA*	N-TadA*	535-TadA*	535-TadA*	583-TadA*	583-TadA*	770-TadA*	770-TadA*	793-TadA*	793-TadA*	801-TadA*	801-TadA*	895-TadA*	895-TadA*	905-TadA*	905-TadA*	919-TadA*	919-TadA*	1029-TadA*	1029-TadA*	1249-TadA*	1249-TadA*
A2	0.02	0.01	0.05	0.03	0.07	0.15	0.03	0.04	0.04	0.02	0.04	0.02	0.03	0.05	0.02	0.02	0.04	0.04	0.04	0	0.14	0.08	0.01	0.02
A3	0.02	0	0.07	0.05	0.2	0.17	0.01	0	0.02	0	0.02	0.05	0.07	0.13	0.01	0	0.07	0.04	0.02	0.03	0.27	0.27	0.05	0.04
A5	0.04	0.03	0.73	0.82	0.79	0.74	0.17	0.17	0.53	0.35	0.42	0.41	0.74	0.78	0.02	0.02	0.22	0.15	0.05	0.04	0.64	0.67	0.89	0.85
A7	0.04	0.01	0.37	0.38	0.77	0.8	0.22	0.19	0.38	0.25	0.51	0.46	0.68	0.74	0.01	0.01	0.14	0.12	0.12	0.07	0.75	0.82	0.82	0.71
A8	0.01	0	0.05	0.03	0.05	0.18	0.05	0.04	0.2	0.11	0.35	0.36	0.49	0.46	0.01	0.01	0.11	0.13	0.14	0.07	0.38	0.37	0.31	0.24
A9	0.01	0.01	0.02	0.02	0.08	0.14	0.02	0.01	0.13	0.13	0.32	0.42	0.4	0.4	0.03	0.03	0.17	0.31	0.27	0.2	0.27	0.25	0.22	0.32
A12	0.03	0.01	0.02	0.01	0.04	0	0	0	0.27	0.23	0.52	0.53	0.77	0.84	0.02	0.02	0.46	0.51	0.52	0.43	0.14	0.08	0.11	0.09
A14	0	0.01	0.02	0.01	0.02	0.01	0.01	0	0.18	0.15	0.49	0.51	0.61	0.74	0.03	0.03	0.46	0.55	0.56	0.54	0	0.02	0.01	0.01
A16	0.01	0.01	0.03	0.01	0.02	0.02	0.02	0.01	0.01	0.03	0.05	0.03	0.02	0.05	0.03	0.03	0.06	0.08	0.23	0.24	0	0.01	0.02	0.02
[truncated: 5 more columns]

## Sheet: 770,801 sanger
				770-TadA*(LOF)-TadA*(V82G)-rep1	801-TadA*(LOF)-TadA*(V82G)-rep1	770-TadA*(LOF)-TadA*(V82G)-rep2	801-TadA*(LOF)-TadA*(V82G)-rep2
GGAGAAGACAGACAGAGGGC
HDAC
GA	AG	GAG	A3	4	9	5	5
GA	AA	GAA	A5	7	8	5	7
AA	AG	AAG	A6	10	15	11	19
GA	AC	GAC	A8	19	25	22	30
CA	AG	CAG	A10	56	65	62	74
GA	AC	GAC	A12	52	54	57	63
CA	AG	CAG	A14	72	41	69	49
GA	AG	GAG	A16	40	3	40	7
GCCAGACTTAAATCACAGAT
SOD
CA	AG	CAG	A4	0	4	6	5
GA	AC	GAC	A6	7	15	8	18
TA	AA	TAA	A10	54	51	60	58
AA	AA	AAA	A11	28	20	30	24
AA	AT	AAT	A12	40	23	42	23
CA	AC	CAC	A15	73	18	75	20
CA	AG	CAG	A17	3	2	2	0
GA	AT	GAT	A19	5	0	5	0
TCCAAACCCATATATACAGC
PT14
CA	AA	CAA	A4	2	0	0	1
AA	AA	AAA	A5	2	1	2	1
AA	AC	AAC	A6	7	12	26	10
CA	AT	CAT	A10	43	40	60	41
TA	AT	TAT	A12	60	48	75	47
TA	AT	TAT	A14	64	47	78	46
TA	AC	TAC	A16	60	15	74	13
CA	AG	CAG	A18	3	3	2	2
CCAAACCCATATATACAGCA
PT13
CA	AA	CAA	A3	3	1	2	2
AA	AA	AAA	A4	1	0	0	1
AA	AC	AAC	A5	3	12	3	10
CA	AT	CAT	A9	48	42	51	42
TA	AT	TAT	A11	73	51	73	50
TA	AT	TAT	A13	72	50	76	51
TA	AC	TAC	A15	75	51	76	49
CA	AG	CAG	A17	2	2	2	2
CA			A20	2	3	3	3
GTCGATAAGAAATGTAAGAG
PCBP
GA	AT	GAT	A5	4	0		0
TA	AA	TAA	A7	55	15		17
AA	AG	AAG	A8	0	5		8
GA	AA	GAA	A10	12	7		9
AA	AA	AAA	A11	23	0		0
AA	AT	AAT	A12	35	6		15
TA	AA	TAA	A16	73	5		0
AA	AG	AAG	A17	0	5		8
GA	AG	GAG	A19	0	1		0
ACCCACGGCGGGGATCAGGG
MSSMA
			A1	0	3	1	4
CA	AC	CAC	A5	12	0	16	3
GA	AT	GAT	A14	50	27	57	17
CA	AG	CAG	A17	8	2	2	2
GAACACAATGCCTACTTCAA
HBD
GA	AA	GAA	A2	1	6	1	1
AA	AC	AAC	A3	1	0	1	2
CA	AC	CAC	A5	7	3	17	16
CA	AA	CAA	A7	14	4	23	18
AA	AT	AAT	A8	13	2	23	19
TA	AC	TAC	A14	46	0	58	64
CA	AA	CAA	A19	5	8	4	9
			A20	13	4	5	8
TGCTGTGTGACTACAGTGG
H42
GA	AC	GAC	A10	44	50	41	56
TA	AC	TAC	A14	78	74	79	77
CA	AG	CAG	A16	73	4	75	0
FAN-M-C
GTAACGAGCTGCATCCCCGA
TA	AA	TAA	A3	7	5	4	2
AA	AC	AAC	A4	1	3	0	0
GA	AG	GAG	A7	17	28	11	28
CA	AT	CAT	A13	66	64	73	58
			A20	3	0	2	0
GTATTCACCTGAAAGTGTGC
EMX2
TA	AT	TAT	A3	7	6	2	4
CA	AC	CAC	A7	28	19	23	17
GA	AA	GAA	A12	36	21	39	21
AA	AA	AAA	A13	56	13	49	13
AA	AG	AAG	A14	65	15	71	16
GCCATAAATCAAAACTCAC
CHD7-1
CA	AT	CAT	A4	15	4	14	5
TA	AA	TAA	A6	37	13	35	12
AA	AA	AAA	A7	20	7	19	6
AA	AT	AAT	A8	35	12	36	12
CA	AA	CAA	A11	64	18	60	15
AA	AA	AAA	A12	68	11	70	11
AA	AA	AAA	A13	74	9	70	10
AA	AC	AAC	A14	75	7	75	11
CA	AC	CAC	A18	1	1	3	4
GATGTAGGGCTAGAGGGGTG
824
GA	AT	GAT	A2	3	2	1	1
TA	AG	TAG	A6	65	26	60	25
TA	AG	TAG	A12	73	65	72	62
GA	AG	GAG	A14	69	15	66	12
caggctcccaggtaatgctt
.18-2
CA	AG	CAG	A2	14	16	7	14
CA	AG	CAG	A10	54	62	60	71
TA	AA	TAA	A14	74	75	80	82
AA	AT	AAT	A15	68	22	76	35
accctttttgaatacctgat
.16-3
			A1	3	2	0	4
GA	AA	GAA	A11	40	23	43	22
AA	AT	AAT	A12	57	26	54	28
TA	AC	TAC	A14	77	45	72	48
GA	AT	GAT	A19	3	4	3	3
agaaattttctctatccacc
.16-2
	AG		A1	2	3	3	2
GA	AA	GAA	A3	2	5	2	2
AA	AA	AAA	A4	2	4	0	0
AA	AT	AAT	A5	6	5	3	5
TA	AT	TAT	A14	62	47	59	48
CA	AC	CAC	A17	0	0	2	1
tagaatagtagtaaaaaaac
.12-2
TA	AG	TAG	A2	2	1		6
GA	AA	GAA	A4	2	2		3
AA	AT	AAT	A5	9	5		9
TA	AG	TAG	A7	47	35		38
TA	AG	TAG	A10	57	39		43
TA	AA	TAA	A13	58	40		43
AA	AA	AAA	A14	57	17		19
AA	AA	AAA	A15	58	9		12
AA	AA	AAA	A16	52	0		2
AA	AA	AAA	A17	12	0		1
AA	AA	AAA	A18	6	1		1
AA	AC	AAC	A19	8	2		0
GGCGGCTGCACAACCAGTGG
FA-AAC
CA	AC	CAC	A10	24	22	21	16
CA	AA	CAA	A12	39	20	44	21
AA	AC	AAC	A13	28	0	27	13
CA	AG	CAG	A16	62	4	67	3
GTCATCTTAGTCATTACCTG
RNF
CA	AT	CAT	A4	16	4	9	2
TA	AG	TAG	A9	57	67	61	66
CA	AT	CAT	A13	60	55	68	52
TA	AC	TAC	A16	47	6	62	7
GTTGGAGCGGGGAGAAGGCC
830VE
GA	AG	GAG	A6	5	4	2	3
GA	AG	GAG	A13	49	37	61	33
GA	AA	GAA	A15	42	9	60	8
AA	AG	AAG	A16	33	1	53	1
GGGAGGTGGAGGATAATGTG
10-3
GA	AG	GAG	A4	3	2	3	2
GA	AG	GAG	A10	32	15	39	14
GA	AT	GAT	A13	43	18	47	17
TA	AA	TAA	A15	67	32	67	30
AA	AT	AAT	A16	28	1	38	1

## Sheet: off-target
sgRNA-FAN
	Untreated	Untreated	N-TadA*(LOF)-TadA*	N-TadA*(LOF)-TadA*	535-TadA*(LOF)-TadA*	535-TadA*(LOF)-TadA*	583-TadA*(LOF)-TadA*	583-TadA*(LOF)-TadA*	770-TadA*(LOF)-TadA*	770-TadA*(LOF)-TadA*	793-TadA*(LOF)-TadA*	793-TadA*(LOF)-TadA*	801-TadA*(LOF)-TadA*	801-TadA*(LOF)-TadA*	895-TadA*(LOF)-TadA*	895-TadA*(LOF)-TadA*	905-TadA*(LOF)-TadA*	905-TadA*(LOF)-TadA*	919-TadA*(LOF)-TadA*	919-TadA*(LOF)-TadA*	1029-TadA*(LOF)-TadA*	1029-TadA*(LOF)-TadA*	1249-TadA*(LOF)-TadA*	1249-TadA*(LOF)-TadA*
A3	0.02	0.02	0.08	0.09	0.09	0.05	0	0.01	0.03	0.02	0.03	0	0.01	0	0.01	0	0.03	0	0.02	0.02	0.09	0.1	0.02	0.04
A4	0.04	0.06	0.26	0.29	0.27	0.23	0.1	0.07	0.03	0.03	0.03	0.09	0.01	0.07	0.05	0.09	0.06	0.09	0.02	0.12	0.23	0.23	0.04	0
A15	0.01	0.06	0.01	0.01	0.04	0.01	0.02	0	0.37	0.35	0.42	0.37	0.25	0.25	0.23	0.23	0.46	0.43	0.41	0.4	0.01	0	0.16	0.14
sgRNA-FAN off1
A3	0.02	0.04	0.05	0.02	0.03	3	0.04	0.02	0.04	0.03	0.03	0.03	0.05	0.03	0.05	0.03	0.05	0.03	0.06	0.03	0.04	0.03	0.06	0.03
A4	0.05	0.08	0.04	0	0.03	3	0.06	0.03	0.03	0.05	0.04	0.08	0.04	0.04	0.02	0.05	0.04	0.06	0	0.08	0.04	0.04	0.05	0.08
A15	0.06	0.05	0.02	0.01	0.01	2	0.02	0.01	0.27	0.21	0.11	0.08	0.22	0.15	0.21	0.18	0.2	0.21	0.21	0.17	0.02	0.01	0.24	0.21
sgRNA-FAN off2
A3	0.02	0.03	0	0	0.01	0	0.01	0	0	0	0.01	0.01	0	0	0	0.01	0	0	0.01	0	0	0	0.01	0
A13	0	0.02	0.09	0	0	0.01	0.06	0.01	0.04	0.05	0.04	0.04	0.04	0.03	0.07	0.11	0.02	0.03	0.08	0.06	0.02	0	0.02	0.01
A15	0	0	0.07	0	0.07	0.01	0.04	0	0	0	0	0.01	0	0	0	0.01	0	0.02	0.02	0.01	0	0.06	0.02	0.01
sgRNA-FAN off3
A1	0.02	0.01	0.01	0.03	0	0.07	0.01	0.03	0	0.09	0	0.04	0	0.04	0.05	0	0	0.07	0	0.01	0.02	0.01	0	0.07
A4	0	0.01	0.02	0.03	0.02	0	0	0.03	0	0.04	0.02	0	0.03	0.01	0	0	0.03	0.02	0.06	0	0.03	0.05	0.01	0
A15	0.01	0.01	0.02	0	0	0	0.03	0.02	0.09	0.07	0	0.04	0	0	0.11	0.08	0	0.08	0	0.17	0	0.06	0	0
sgRNA-FAN off4
A3	0.05	0.02	0.02	0.04	0.03	0.01	0.02	0.01	0.01	0.02	0.06	0.02	0.05	0.02	0.04	0.02	0.04	0.02	0.04	0.02	0.05	0.04	0.05	0.01
A4	0.06	0.03	0	0	0.02	0	0	0	0.03	0.01	0	0.01	0.01	0	0.01	0	0	0.01	0	0.01	0	0	0	0.02
A9	0	0	0	0.02	0	0	0	0	0.03	0	0	0	0	0	0	0.01	0	0	0	0.01	0	0	0	0
A15	0.06	0.02	0.02	0.01	0.02	0.01	0.02	0.01	0.03	0.01	0.02	0.01	0.02	0.01	0.04	0.01	0.02	0.01	0.04	0.03	0.02	0.02	0.02	0.01
sgRNA-HPRT
A3	0.02	0.01	0.29	0.26	0.2	0.16	0.07	0.04	0.05	0.02	0.02	0.03	0.02	0.02	0.06	0.05	0.07	0.05	0.03	0.02	0.21	0.14	0.02	0.09
A5	0.01	0	0.69	0.62	0.64	0.48	0.1	0.05	0.11	0.11	0.07	0.05	0.07	0.07	0.14	0.09	0.11	0.11	0.05	0.04	0.37	0.27	0.18	0.1
A6	0.02	0.02	0.5	0.42	0.61	0.41	0.05	0.02	0.09	0.1	0.04	0.04	0.06	0.05	0.07	0.06	0.09	0.06	0.03	0.01	0.22	0.15	0.12	0.38
A10	0.01	0	0	0.01	0.03	0.07	0.03	0.01	0.48	0.43	0.52	0.34	0.44	0.33	0.26	0.18	0.29	0.29	0.22	0.15	0.09	0.11	0.47	0.52
A11	0.02	0	0.01	0.01	0.03	0.03	0	0.02	0.36	0.39	0.4	0.3	0.33	0.21	0.24	0.16	0.29	0.28	0.34	0.22	0.04	0.08	0.67	0.57
A12	0.02	0.01	0.02	0.01	0.02	0.01	0.01	0.02	0.35	0.31	0.35	0.21	0.31	0.16	0	0	0.5	0.42	0.55	0.44	0.05	0.06	0.77	0.2
A14	0	0.02	0.02	0	0.02	0.03	0.02	0.02	0.31	0.25	0.32	0.17	0.24	0.14	0.15	0.1	0.38	0.3	0.41	0.32	0.02	0.03	0.37	0.01
A20	0.05	0.06	0.01	0	0.03	0.07	0.01	0.02	0	0.02	0.02	0	0	0	0.01	0.03	0.02	0.03	0.03	0.02	0.03	0.03	0.05	0
sgRNA-HPRT off1
A3	0.01	0.03	0.02	0.04	0.04	0.04	0.1	0.03	0.05	0.03	0.02	0	0.07	0.03	0.05	0.05	0.08	0.02	0.04	0.06	0.06	0.09	0.04	0.04
A5	0.01	0	0.04	0.01	0.02	0.02	0.02	0	0.02	0	0.01	0	0.01	0	0.02	0	0.04	0.01	0.02	0.02	0.03	0	0.01	0.01
A7	0.01	0.02	0.05	0.04	0.03	0.02	0.09	0.02	0.06	0	0.05	0.01	0.07	0.03	0.06	0.03	0.1	0.02	0.09	0.07	0.09	0.07	0.07	0.04
A11	0.02	0.02	0.02	0.02	0.03	0.01	0.01	0.01	0.05	0.02	0.05	0.02	0.04	0.02	0.09	0.03	0.1	0.03	0.14	0.05	0.04	0.01	0.05	0.02
A12	0.03	0.02	0.02	0.01	0.04	0.02	0.02	0.02	0.05	0.02	0.04	0.02	0.03	0.02	0.09	0.04	0.08	0.04	0.15	0.07	0.01	0.04	0.05	0.04
A14	0.02	0.02	0.01	0.01	0.03	0.01	0.01	0.01	0.03	0	0.05	0	0.03	0	0.07	0.03	0.07	0	0.13	0.05	0.05	0.01	0.03	0.04
sgRNA-HPRT off2
A3	0.04	0.03	0	0.06	0.03	0.06	0.04	0.08	0.04	0.04	0.08	0.03	0.03	0.04	0.06	0.07	0.05	0.07	0.02	0.08	0.28	0.23	0.06	0.03
A6	0	0	0	0.08	0.05	0.04	0.05	0	0.12	0.09	0.09	0.08	0.08	0.06	0.18	0.11	0.21	0.14	0.13	0.11	0.07	0.08	0.13	0.09
A9	0	0	0.01	0.02	0	0.03	0.02	0.03	0.2	0.13	0.14	0.08	0.16	0.08	0.26	0.14	0.34	0.29	0.26	0.22	0	0.02	0.24	0.13
A10	0	0	0	0.02	0.02	0	0.01	0.02	0.15	0.13	0.1	0.02	0.11	0.07	0.23	0.14	0.4	0.26	0.37	0.3	0.02	0	0.38	0.22
A11	0.03	0.02	0.01	0.03	0.02	0.01	0.02	0.05	0.22	0.16	0.19	0.07	0.18	0.11	0.29	0.11	0.47	0.29	0.59	0.4	0.01	0.03	0.51	0.3
A13	0.03	0.03	0.01	0.01	0.02	0.01	0.02	0.01	0.24	0.13	0.22	0.1	0.18	0.09	0.25	0.15	0.43	0.26	0.63	0.45	0.03	0.02	0.48	0.25

## Sheet: DNA cleavage activity
sgRNA-1
Cas9		113-TadA*-TadA*(Cas9)		203-TadA*-TadA*(Cas9)		312-TadA*-TadA*(Cas9)		459-TadA*-TadA*(Cas9)		535-TadA*-TadA*(Cas9)		583-TadA*-TadA*(Cas9)		687-TadA*-TadA*(Cas9)		701-TadA*-TadA*(Cas9)		715-TadA*-TadA*(Cas9)		730-TadA*-TadA*(Cas9)		770-TadA*-TadA*(Cas9)		793-TadA*-TadA*(Cas9)		801-TadA*-TadA*(Cas9)		895-TadA*-TadA*(Cas9)		905-TadA*-TadA*(Cas9)		919-TadA*-TadA*(Cas9)		946-TadA*-TadA*(Cas9)		1010-TadA*-TadA*(Cas9)		1029-TadA*-TadA*(Cas9)		1117-TadA*-TadA*(Cas9)		1154-TadA*-TadA*(Cas9)		1249-TadA*-TadA*(Cas9)		1282-TadA*-TadA*(Cas9)		1329-TadA*-TadA*(Cas9)
36	35	21	12	35	28	42	26	22	23	36	24	30	20	10	10	1	0	27	22	1	0	1	0	0	0	0	0	1	0	0	0	0	0	16	1	0	0	39	30	20	34	37	10	23	9	42	12	1	1
sgRNA-E8
Cas9		113-TadA*-TadA*(Cas9)		203-TadA*-TadA*(Cas9)		312-TadA*-TadA*(Cas9)		459-TadA*-TadA*(Cas9)		535-TadA*-TadA*(Cas9)		583-TadA*-TadA*(Cas9)		687-TadA*-TadA*(Cas9)		701-TadA*-TadA*(Cas9)		715-TadA*-TadA*(Cas9)		730-TadA*-TadA*(Cas9)		770-TadA*-TadA*(Cas9)		793-TadA*-TadA*(Cas9)		801-TadA*-TadA*(Cas9)		895-TadA*-TadA*(Cas9)		905-TadA*-TadA*(Cas9)		919-TadA*-TadA*(Cas9)		946-TadA*-TadA*(Cas9)		1010-TadA*-TadA*(Cas9)		1029-TadA*-TadA*(Cas9)		1117-TadA*-TadA*(Cas9)		1154-TadA*-TadA*(Cas9)		1249-TadA*-TadA*(Cas9)		1282-TadA*-TadA*(Cas9)		1329-TadA*-TadA*(Cas9)
36	39	10	10	41	38	28	31	8	3	27	31	11	18	0	2	0	0	17	17	0	0	0	0	0	0	0	0	0	0	0	0	0	0	1	4	0	5	14	14	7	6	15	17	21	22	11	10	1	0
