# Supplementary material for: Docking sites inside Cas9 for adenine base editing diversification and RNA off-target elimination
Source: Nat Commun. 2020 Nov 17;11:5827. doi: 10.1038/s41467-020-19730-9 (PMC7673026; doi:10.1038/s41467-020-19730-9)
Supplement: Supplementary file 4 — Supplementary Data 3 [file 41467_2020_19730_MOESM4_ESM.xlsx]

## Sheet: Legend
Supplementary Data 3 Deep-Seq data summary

## Sheet: Sheet1
	N-TadA*-TadA*				N-TadA*(LOF)-TadA*(K20A/R20A)				N-TadA*(LOF)-TadA*(V82G)				N-TadA*(LOF)-TadA*(V106W)				N-TadA*(LOF)-TadA*(F148A)
A4	0.774385	0.766584	0.779213	A4	0.689567	0.673407	0.672216	A4	0.783969	0.765112	0.765268	A4	0.564473	0.55585	0.537661	A4	0.303349	0.310621	0.303908
A5	0.792774	0.778247	0.801146	A5	0.67967	0.675733	0.678423	A5	0.836915	0.821948	0.827629	A5	0.622068	0.621564	0.603291	A5	0.659294	0.662282	0.686473
A7	0.849313	0.846003	0.859717	A7	0.792567	0.784077	0.784307	A7	0.876875	0.860618	0.859214	A7	0.498401	0.506342	0.505789	A7	0.520155	0.497412	0.497767
A8	0.130626	0.130011	0.133084	A8	0.09848	0.098135	0.102591	A8	0.196311	0.185012	0.174637	A8	0.154502	0.156977	0.143902	A8	0.046142	0.041864	0.049354
A9	0.053877	0.055163	0.048883	A9	0.042459	0.048318	0.046978	A9	0.076942	0.064437	0.064327	A9	0.083111	0.09408	0.076173	A9	0.0393	0.034625	0.044277
A12	0.0519	0.053322	0.042553	A12	0.053283	0.053162	0.048359	A12	0.049246	0.055434	0.049587	A12	0.112946	0.138405	0.105424	A12	0.02907	0.022241	0.020907
A14	0.05199	0.051579	0.041837	A14	0.04632	0.052246	0.048705	A14	0.047392	0.054268	0.046469	A14	0.06656	0.078711	0.051798	A14	0.033721	0.022472	0.023267
A16	0.01621	0.018856	0.015061	A16	0.014589	0.018954	0.015544	A16	0.015015	0.016313	0.014347	A16	0.011708	0.017961	0.012188	A16	0.005426	0.003242	0.003759
A17	0.001701	0.00164	0.003153	A17	0.001904	0.002141	0.001036	A17	0.004499	0.001626	0.003353	A17	0.001597	0.001585	0.001218	A17	0.003101	0.001946	0.002114
A2	0.117526	0.113564	0.115081	A2	0.043274	0.042678	0.044542	A2	0.079621	0.075297	0.077202	A2	0.077223	0.078772	0.072454	A2	0.014734	0.012068	0.014085
A3	0.450922	0.444613	0.44387	A3	0.122892	0.122087	0.122645	A3	0.225132	0.223368	0.228409	A3	0.180509	0.18865	0.177966	A3	0.046212	0.045665	0.041597
A5	0.856184	0.848283	0.848202	A5	0.894853	0.886625	0.886048	A5	0.802841	0.793682	0.800884	A5	0.830303	0.84473	0.806136	A5	0.61574	0.614293	0.614929
A7	0.298224	0.291509	0.296941	A7	0.131548	0.134938	0.137787	A7	0.344164	0.336158	0.341355	A7	0.249865	0.257421	0.250814	A7	0.06073	0.057976	0.058138
A8	0.063002	0.065145	0.065105	A8	0.03065	0.031963	0.032522	A8	0.057287	0.059204	0.061956	A8	0.052074	0.081247	0.060013	A8	0.00855	0.010397	0.009416
A9	0.04432	0.050326	0.050202	A9	0.033784	0.037697	0.036765	A9	0.039199	0.042569	0.044314	A9	0.056637	0.057741	0.058594	A9	0.004312	0.003796	0.004148
A12	0.059393	0.068339	0.068657	A12	0.052825	0.057979	0.056166	A12	0.053174	0.060017	0.061146	A12	0.073305	0.08975	0.095517	A12	0.016168	0.012443	0.01325
A14	0.0524	0.060495	0.059058	A14	0.051433	0.055701	0.055195	A14	0.046902	0.055261	0.054847	A14	0.045004	0.048395	0.058442	A14	0.014257	0.01039	0.011908
A16	0.01308	0.014828	0.013033	A16	0.013919	0.014699	0.016466	A16	0.011684	0.015481	0.015451	A16	0.009222	0.011699	0.015544	A16	0.003482	0.002802	0.002908
A1	0.004839	0.004341	0.004438	A1	0.006383	0.006694	0.006163	A1	0.003222	0.003222	0.003574	A1	0.002386	0.004598	0.002418	A1	0.001965	0.002655	0.003678
A3	0.096001	0.098997	0.095559	A3	0.04113	0.042541	0.041403	A3	0.032669	0.029616	0.029233	A3	0.048915	0.04674	0.04759	A3	0.00382	0.002429	0.002453
A14	0.036016	0.036746	0.035474	A14	0.031264	0.032583	0.030497	A14	0.069026	0.070489	0.069257	A14	0.032364	0.033768	0.039205	A14	0.025823	0.025795	0.026336
A15	0.015285	0.016231	0.015283	A15	0.013001	0.013698	0.011989	A15	0.038437	0.037722	0.036048	A15	0.012156	0.013743	0.015482	A15	0.012255	0.013466	0.014203
A16	0.013542	0.013866	0.012414	A16	0.011814	0.012185	0.011235	A16	0.032231	0.033286	0.032805	A16	0.010442	0.011165	0.011707	A16	0.011708	0.010956	0.011286
A18	0.002838	0.002066	0.002737	A18	0.002148	0.001762	0.001397	A18	0.001482	0.00172	0.002389	A18	0.001417	0.001954	0.002039	A18	0.001969	0.001827	0.001152
A20	0.003303	0.002456	0.002603	A20	0.0026	0.002669	0.001922	A20	0.003798	0.003136	0.002389	A20	0.003804	0.001814	0.002794	A20	0.001313	0.001523	0.002227
A2	0.011934	0.011743	0.011022	A2	0.006547	0.007098	0.006417	A2	0.019964	0.017103	0.017294	A2	0.015926	0.016359	0.016009	A2	0.002447	0.002354	0.002741
A8	0.035179	0.036996	0.038271	A8	0.026239	0.027525	0.026437	A8	0.046238	0.043492	0.044747	A8	0.037521	0.039803	0.041083	A8	0.01097	0.010432	0.008298
A11	0.078844	0.086078	0.090634	A11	0.074429	0.081571	0.085611	A11	0.083736	0.092023	0.096774	A11	0.095093	0.102679	0.103458	A11	0.03303	0.029298	0.029856
A13	0.043259	0.050483	0.051386	A13	0.044754	0.047999	0.051025	A13	0.045898	0.054319	0.056682	A13	0.048123	0.05201	0.05415	A13	0.020114	0.018363	0.019926
A14	0.033707	0.0375	0.038584	A14	0.032188	0.038777	0.036619	A14	0.036475	0.040958	0.045235	A14	0.036558	0.036933	0.038471	A14	0.014222	0.013719	0.014885
A16	0.012264	0.012659	0.014739	A16	0.010001	0.011739	0.0135	A16	0.013261	0.015494	0.015899	A16	0.01297	0.013544	0.014589	A16	0.005011	0.005449	0.006123
A17	0.003234	0.003136	0.003298	A17	0.00304	0.004035	0.002084	A17	0.003155	0.002648	0.002672	A17	0.003464	0.002888	0.003488	A17	0.002842	0.002534	0.002448
A19	0.001614	0.002121	0.001589	A19	0.001586	0.002011	0.000969	A19	0.001978	0.00172	0.00225	A19	0.002462	0.0028	0.002362	A19	0.002828	0.001121	0.001877
A20	0.003592	0.002598	0.00278	A20	0.002306	0.002637	0.003874	A20	0.003144	0.001827	0.002365	A20	0.002652	0.002594	0.003108	A20	0.001481	0.002521	0.001689

## Sheet: Sheet2
	535-TadA*-TadA*				535-TadA*(LOF)-TadA*(K20A/R20A)				535-TadA*(LOF)-TadA*(V82G)				535-TadA*(LOF)-TadA*(V106W)				535-TadA*(LOF)-TadA*(F148A)
A4	0.616283	0.624528	0.628023	A4	0.301934	0.277035	0.282491	A4	0.682424	0.658188	0.68196	A4	0.149682	0.148122	0.142512	A4	0.181818	0.112782	0.130841
A5	0.768354	0.775254	0.77496	A5	0.584737	0.588168	0.567238	A5	0.78461	0.774074	0.787478	A5	0.210694	0.211855	0.203786	A5	0.409091	0.488722	0.551402
A7	0.708636	0.7195	0.717739	A7	0.406798	0.40367	0.39557	A7	0.719595	0.712417	0.729556	A7	0.166879	0.162162	0.171705	A7	0.212121	0.233083	0.158879
A8	0.452597	0.471211	0.472793	A8	0.236598	0.235474	0.23702	A8	0.512404	0.494228	0.491653	A8	0.058599	0.062807	0.063581	A8	0.19697	0.12782	0.149533
A9	0.052283	0.051995	0.052328	A9	0.051108	0.044639	0.051421	A9	0.048656	0.04404	0.050759	A9	0.027681	0.02734	0.030133	A9	0.015152	0.007519	0.009346
A12	0.046802	0.045609	0.040905	A12	0.052914	0.04313	0.057658	A12	0.039543	0.041424	0.036862	A12	0.047059	0.051435	0.05261	A12	0.03125	0.022556	0.018692
A14	0.04719	0.044173	0.043073	A14	0.048554	0.038887	0.054078	A14	0.039717	0.041152	0.036192	A14	0.044197	0.044437	0.049417	A14	0.03125	0.022556	0.018692
A16	0.010213	0.010025	0.014289	A16	0.013224	0.014106	0.014878	A16	0.012837	0.013596	0.011397	A16	0.013973	0.01468	0.016881	A16	0	0	0.018692
A17	0.00315	0.001697	0.00218	A17	0.000715	0.000762	0.000901	A17	0.001446	0.002548	0.002277	A17	0.001587	0.001048	0.000805	A17	0	0	0.028037
A2	0.171993	0.167068	0.175793	A2	0.095987	0.096663	0.086647	A2	0.154355	0.154648	0.152654	A2	0.00917	0.013665	0.010259	A2	0.019962	0.023989	0.022578
A3	0.353871	0.357688	0.372993	A3	0.176401	0.181881	0.171626	A3	0.287207	0.296221	0.288662	A3	0.053174	0.063504	0.059364	A3	0.074487	0.076039	0.073206
A5	0.787454	0.783152	0.801577	A5	0.724338	0.72466	0.718648	A5	0.591728	0.593056	0.587473	A5	0.522213	0.517615	0.525148	A5	0.268147	0.262488	0.257691
A7	0.287031	0.25641	0.289127	A7	0.210249	0.216395	0.210998	A7	0.215161	0.214738	0.211709	A7	0.073927	0.079692	0.07492	A7	0.033445	0.037008	0.038536
A8	0.206386	0.202881	0.219893	A8	0.167638	0.160763	0.154212	A8	0.15321	0.151932	0.151413	A8	0.028963	0.033702	0.030041	A8	0.013393	0.01433	0.016259
A9	0.072182	0.059928	0.069433	A9	0.033186	0.038196	0.03586	A9	0.04574	0.039218	0.045198	A9	0.033952	0.034306	0.040631	A9	0.003457	0.005416	0.004095
A12	0.093184	0.093088	0.082614	A12	0.04753	0.050931	0.0552	A12	0.066917	0.055121	0.065277	A12	0.06291	0.070698	0.067399	A12	0.014261	0.011105	0.013945
A14	0.075733	0.079872	0.067873	A14	0.047528	0.050006	0.053194	A14	0.061431	0.050575	0.059018	A14	0.061022	0.06203	0.064611	A14	0.010856	0.010314	0.012803
A16	0.01676	0.012356	0.014821	A16	0.012316	0.014137	0.014805	A16	0.015403	0.012488	0.014352	A16	0.015017	0.016125	0.01679	A16	0.003178	0.003495	0.002593
A1	0.006585	0.009112	0.008004	A1	0.002926	0.003032	0.003454	A1	0.003707	0.004605	0.005157	A1	0.00407	0.003698	0.003509	A1	0.005182	0.004479	0.005155
A3	0.036141	0.03342	0.031807	A3	0.016526	0.015546	0.014378	A3	0.018531	0.018748	0.019508	A3	0.009064	0.010477	0.012169	A3	0.012323	0.012616	0.010453
A14	0.027162	0.029854	0.029879	A14	0.032082	0.033429	0.035093	A14	0.081749	0.07569	0.078443	A14	0.049833	0.048786	0.056586	A14	0.01177	0.013755	0.014755
A15	0.012213	0.013823	0.013457	A15	0.017741	0.014414	0.015536	A15	0.02206	0.020654	0.021899	A15	0.02567	0.021198	0.028182	A15	0.004414	0.004184	0.00532
A16	0.010232	0.010454	0.010227	A16	0.012514	0.011765	0.014329	A16	0.013803	0.012708	0.013671	A16	0.014881	0.016265	0.019967	A16	0.005396	0.004881	0.00447
A18	0.002466	0.001801	0.002558	A18	0.002534	0.003741	0.00206	A18	0.003776	0.002496	0.003693	A18	0.003532	0.001648	0.001879	A18	0.001275	0.00304	0.001417
A20	0.002735	0.003371	0.002021	A20	0.001901	0.00265	0.002528	A20	0.003212	0.003704	0.003515	A20	0.002231	0.003504	0.003993	A20	0.003336	0.002913	0.002764
A2	0.008476	0.006727	0.009138	A2	0.003744	0.006006	0.005613	A2	0.010284	0.009554	0.010618	A2	0.00395	0.003943	0.004502	A2	0.00249	0.002709	0.002506
A8	0.099523	0.103363	0.094716	A8	0.050794	0.053968	0.051441	A8	0.12032	0.124206	0.119113	A8	0.029268	0.031186	0.033639	A8	0.010782	0.011158	0.011436
A11	0.073892	0.082263	0.082307	A11	0.070894	0.087183	0.09018	A11	0.089806	0.079571	0.086326	A11	0.07917	0.088556	0.091549	A11	0.03059	0.021036	0.027413
A13	0.037176	0.042675	0.043942	A13	0.043021	0.050974	0.057169	A13	0.05631	0.048513	0.050086	A13	0.049277	0.05602	0.06065	A13	0.01908	0.013528	0.016248
A14	0.02843	0.031044	0.032508	A14	0.037608	0.046076	0.04777	A14	0.041887	0.034912	0.038542	A14	0.038922	0.043745	0.05	A14	0.016812	0.012636	0.015453
A16	0.010222	0.010746	0.012179	A16	0.012806	0.01712	0.01761	A16	0.015254	0.01374	0.013757	A16	0.013881	0.015573	0.017083	A16	0.005652	0.005555	0.006427
A17	0.002442	0.002808	0.003333	A17	0.002341	0.003052	0.002559	A17	0.004541	0.003225	0.003883	A17	0.004083	0.00409	0.002697	A17	0.001737	0.003672	0.002073
A19	0.001482	0.001726	0.0023	A19	0.001373	0.002383	0.002402	A19	0.002111	0.002584	0.002615	A19	0.002859	0.002987	0.002518	A19	0.002593	0.001248	0.001547
A20	0.001727	0.001593	0.001779	A20	0.002196	0.003042	0.00285	A20	0.002418	0.003116	0.003145	A20	0.002713	0.001727	0.001077	A20	0.002159	0.001871	0.001753

## Sheet: Sheet3
	770-TadA*-TadA*				770-TadA*(LOF)-TadA*(K20A/R20A)				770-TadA*(LOF)-TadA*(V82G)				770-TadA*(LOF)-TadA*(V106W)				770-TadA*(LOF)-TadA*(F148A)
A4	0.082286	0.094283	0.095471	A4	0.058487	0.07055	0.05786	A4	0.085064	0.099738	0.084432	A4	0.099213	0.102687	0.094567	A4	0.013615	0.008007	0.010772
A5	0.209382	0.205438	0.178703	A5	0.140173	0.136339	0.12976	A5	0.260762	0.259789	0.262963	A5	0.135362	0.118877	0.120724	A5	0.056313	0.054779	0.058099
A7	0.560276	0.553408	0.531365	A7	0.511388	0.519775	0.50245	A7	0.695147	0.692631	0.698262	A7	0.221988	0.22189	0.215292	A7	0.119177	0.113896	0.109051
A8	0.240826	0.287169	0.255215	A8	0.22661	0.231942	0.226789	A8	0.415123	0.405097	0.425382	A8	0.126183	0.123656	0.142186	A8	0.049151	0.042649	0.048565
A9	0.389908	0.397149	0.389435	A9	0.361298	0.363521	0.354983	A9	0.572359	0.547083	0.562681	A9	0.166141	0.182307	0.175486	A9	0.203877	0.217562	0.19978
A12	0.811189	0.797146	0.785978	A12	0.841181	0.833636	0.841219	A12	0.881677	0.86182	0.863805	A12	0.699315	0.702929	0.722706	A12	0.894434	0.903419	0.884505
A14	0.843498	0.816514	0.82801	A14	0.89585	0.890807	0.892278	A14	0.8865	0.875238	0.878512	A14	0.74078	0.750896	0.758205	A14	0.920201	0.937944	0.914185
A16	0.56372	0.574037	0.589461	A16	0.439797	0.445978	0.450554	A16	0.648851	0.633321	0.644948	A16	0.127043	0.116348	0.116466	A16	0.164511	0.156833	0.162037
A17	0.00344	0.002024	0.001221	A17	0.00295	0.003992	0.003196	A17	0.007466	0.004165	0.007356	A17	0.001053	0	0.002005	A17	0.008977	0.005411	0.004849
A2	0.03104	0.013481	0.018822	A2	0.01284	0.014945	0.013734	A2	0.017666	0.018584	0.017582	A2	0.009833	0.012056	0.00887	A2	0.007308	0.00636	0.00601
A3	0.07047	0.054675	0.059836	A3	0.024042	0.028667	0.026406	A3	0.041657	0.039594	0.0427	A3	0.030371	0.034037	0.030879	A3	0.004698	0.005374	0.005368
A5	0.301174	0.306413	0.326781	A5	0.192904	0.194374	0.191653	A5	0.248069	0.251478	0.249548	A5	0.161828	0.167401	0.164885	A5	0.035447	0.033901	0.039072
A7	0.305369	0.384494	0.327586	A7	0.170465	0.176175	0.175801	A7	0.303783	0.309627	0.303149	A7	0.133896	0.137204	0.137539	A7	0.037528	0.036428	0.037616
A8	0.261965	0.274525	0.254516	A8	0.174852	0.176349	0.182651	A8	0.291463	0.292571	0.293431	A8	0.11078	0.112464	0.110396	A8	0.038215	0.033818	0.034861
A9	0.45508	0.460443	0.479441	A9	0.38377	0.380704	0.387447	A9	0.494214	0.497744	0.490836	A9	0.183079	0.181298	0.182097	A9	0.071938	0.070496	0.071425
A12	0.811083	0.833861	0.834426	A12	0.843738	0.835519	0.832643	A12	0.731004	0.734808	0.734388	A12	0.712274	0.707668	0.705998	A12	0.734196	0.740607	0.732643
A14	0.823678	0.862342	0.831424	A14	0.8948	0.885289	0.883377	A14	0.734546	0.736899	0.737478	A14	0.772438	0.77044	0.770275	A14	0.781209	0.789226	0.780545
A16	0.536402	0.593354	0.559184	A16	0.485937	0.478844	0.478459	A16	0.596257	0.60605	0.593656	A16	0.167071	0.167902	0.165534	A16	0.146898	0.154458	0.145663
A1	0.001143	0.005269	0.003511	A1	0.001901	0.002084	0.002959	A1	0.004052	0.004047	0.002525	A1	0.003944	0.004249	0.003567	A1	0.002526	0.00317	0.00246
A3	0.015982	0.018967	0.014628	A3	0.008024	0.009377	0.00789	A3	0.007272	0.007594	0.006365	A3	0.010813	0.009584	0.008475	A3	0.002526	0.003299	0.004048
A14	0.786613	0.783413	0.799057	A14	0.781575	0.796475	0.787714	A14	0.771873	0.780615	0.778527	A14	0.626044	0.625883	0.620827	A14	0.678174	0.683628	0.683001
A15	0.651498	0.646064	0.675708	A15	0.590957	0.608185	0.605895	A15	0.657143	0.670585	0.659374	A15	0.306768	0.306363	0.301077	A15	0.406002	0.417323	0.399538
A16	0.591533	0.610403	0.62263	A16	0.520102	0.532492	0.518234	A16	0.606583	0.626163	0.626954	A16	0.107586	0.112539	0.108626	A16	0.284263	0.290178	0.281419
A18	0.002283	0.003166	0.002357	A18	0.002331	0.002515	0.00099	A18	0.001324	0.001326	0.003265	A18	0.002248	0.002445	0.002244	A18	0.001655	0.001757	0.002068
A20	0.001712	0.00211	0.001767	A20	0.001272	0.002517	0.002475	A20	0.002526	0.003878	0.002756	A20	0.003127	0.00208	0.002819	A20	0.003639	0.002864	0.003181
A2	0.001862	0	0.000932	A2	0.004296	0.003522	0.003257	A2	0.006774	0.007775	0.007174	A2	0.00669	0.00618	0.007024	A2	0.002183	0.001795	0.002344
A8	0.114419	0.105691	0.134758	A8	0.100182	0.105695	0.103928	A8	0.100325	0.105	0.114147	A8	0.132911	0.133649	0.136278	A8	0.055192	0.058205	0.056401
A11	0.666978	0.683306	0.690075	A11	0.711164	0.706107	0.702085	A11	0.651835	0.674086	0.666667	A11	0.567846	0.555394	0.548908	A11	0.319564	0.324254	0.32718
A13	0.687791	0.696078	0.686973	A13	0.689681	0.683056	0.678228	A13	0.696903	0.714425	0.705577	A13	0.395277	0.392673	0.393182	A13	0.597465	0.62969	0.612132
A14	0.736253	0.72186	0.716558	A14	0.74563	0.73588	0.720726	A14	0.725802	0.747693	0.734747	A14	0.426138	0.400031	0.421765	A14	0.651869	0.678536	0.657632
A16	0.446512	0.41904	0.47334	A16	0.35138	0.357656	0.353447	A16	0.418642	0.434661	0.435345	A16	0.081803	0.08197	0.079304	A16	0.271681	0.275758	0.275416
A17	0.003714	0.007299	0.004643	A17	0.001362	0.002392	0.002053	A17	0.002528	0.001877	0.002245	A17	0.003091	0.002536	0.002819	A17	0.002052	0.002182	0.001419
A19	0.001855	0.004049	0.002783	A19	0.002167	0.003269	0.002215	A19	0.001473	0.002457	0.002243	A19	0.002462	0.003053	0.003051	A19	0.002756	0.002062	0.002503
A20	0.004638	0.004052	0.003711	A20	0.002821	0.003463	0.002808	A20	0.00231	0.003359	0.002568	A20	0.002551	0.003259	0.003401	A20	0.002697	0.001982	0.002961

## Sheet: Sheet4
	801-TadA*-TadA*				801-TadA*(LOF)-TadA*(K20A/R20A)				801-TadA*(LOF)-TadA*(V82G)				801-TadA*(LOF)-TadA*(V106W)				801-TadA*(LOF)-TadA*(F148A)
A4	0.15102	0.141791	0.097778	A4	0.055936	0.046892	0.047571	A4	0.08749	0.10229	0.117596	A4	0.083786	0.083576	0.072393	A4	0.021237	0.017505	0.022293
A5	0.269388	0.209738	0.208889	A5	0.102513	0.099782	0.098812	A5	0.200491	0.195103	0.227671	A5	0.122426	0.125364	0.12261	A5	0.030615	0.034834	0.035224
A7	0.545082	0.580524	0.595556	A7	0.210466	0.216002	0.215014	A7	0.560231	0.599071	0.595614	A7	0.254649	0.253973	0.256757	A7	0.262151	0.253825	0.256523
A8	0.340164	0.334586	0.349558	A8	0.119531	0.129984	0.125468	A8	0.378601	0.394268	0.391228	A8	0.236119	0.234989	0.257411	A8	0.12782	0.121707	0.127291
A9	0.385246	0.409774	0.446903	A9	0.315774	0.342623	0.33084	A9	0.460082	0.453912	0.460123	A9	0.303888	0.302077	0.320195	A9	0.252038	0.251785	0.267384
A12	0.54918	0.601504	0.632743	A12	0.571264	0.590549	0.575333	A12	0.647737	0.659179	0.654626	A12	0.65846	0.665366	0.688672	A12	0.449153	0.436373	0.437512
A14	0.606557	0.639098	0.697778	A14	0.396221	0.39847	0.382733	A14	0.671063	0.67907	0.683422	A14	0.520034	0.543888	0.532409	A14	0.534066	0.528941	0.54694
A16	0.04918	0.067925	0.097778	A16	0.030043	0.030311	0.021421	A16	0.082237	0.091892	0.083774	A16	0.025722	0.023392	0.021723	A16	0.009105	0.009181	0.012953
A17	0	0	0	A17	0.001145	0.002457	0.00136	A17	0.002467	0.003855	0	A17	0.003142	0.001623	0.002246	A17	0.001256	0.00221	0.001594
A2	0.025993	0.037931	0.048835	A2	0.009424	0.012202	0.00974	A2	0.012885	0.014074	0.013454	A2	0.013719	0.015837	0.014695	A2	0.005148	0.004475	0.006629
A3	0.052632	0.058621	0.079639	A3	0.022411	0.026388	0.025654	A3	0.044077	0.045206	0.046927	A3	0.028778	0.031672	0.030634	A3	0.005322	0.004285	0.003907
A5	0.329251	0.345994	0.338589	A5	0.086256	0.097712	0.098835	A5	0.243428	0.24644	0.247305	A5	0.192773	0.198779	0.194951	A5	0.052177	0.046452	0.049808
A7	0.313711	0.346419	0.320628	A7	0.076208	0.0824	0.083339	A7	0.26783	0.272696	0.273862	A7	0.122863	0.124608	0.121549	A7	0.070364	0.065335	0.071488
A8	0.213773	0.232414	0.225782	A8	0.071594	0.071541	0.072393	A8	0.268382	0.272455	0.273205	A8	0.110944	0.111983	0.114912	A8	0.055086	0.050907	0.054455
A9	0.330229	0.354527	0.341772	A9	0.111742	0.120413	0.127051	A9	0.454749	0.454681	0.459832	A9	0.176354	0.174393	0.178951	A9	0.155408	0.150343	0.14711
A12	0.700358	0.687197	0.691964	A12	0.639256	0.635727	0.641144	A12	0.729645	0.728966	0.730762	A12	0.530363	0.525663	0.530573	A12	0.356801	0.361066	0.373328
A14	0.652112	0.635862	0.614699	A14	0.348184	0.354826	0.357411	A14	0.717307	0.718263	0.720173	A14	0.242579	0.243964	0.243162	A14	0.346542	0.342988	0.356625
A16	0.038434	0.032899	0.027962	A16	0.013162	0.013765	0.013121	A16	0.049297	0.049843	0.049033	A16	0.021968	0.024228	0.02213	A16	0.00583	0.00831	0.005709
A1	0.002649	0.002378	0.003137	A1	0.003697	0.004322	0.003084	A1	0.003035	0.003106	0.003899	A1	0.002599	0.001804	0.002312	A1	0.002816	0.002467	0.002782
A3	0.022546	0.01962	0.012579	A3	0.005698	0.006005	0.006596	A3	0.015484	0.013179	0.014896	A3	0.011317	0.010656	0.011694	A3	0.002921	0.004426	0.002706
A14	0.285904	0.280649	0.29222	A14	0.08181	0.080258	0.081526	A14	0.428993	0.435119	0.432166	A14	0.169571	0.178897	0.177048	A14	0.118963	0.120102	0.119214
A15	0.053191	0.038485	0.045598	A15	0.019575	0.019918	0.018774	A15	0.072224	0.077733	0.07819	A15	0.023222	0.023229	0.022812	A15	0.012652	0.009905	0.012721
A16	0.027261	0.019219	0.018378	A16	0.008557	0.00952	0.01003	A16	0.030027	0.032906	0.03368	A16	0.016119	0.016262	0.015571	A16	0.011824	0.010854	0.012724
A18	0.002656	0.001801	0.003165	A18	0.001696	0.002857	0.0024	A18	0.001559	0.00189	0.001433	A18	0.002062	0.00136	0.001874	A18	0.002196	0.001894	0.002333
A20	0.002661	0.004811	0	A20	0.003085	0.003077	0.00223	A20	0.001732	0.002269	0.001552	A20	0.002714	0.002212	0.002586	A20	0.00251	0.002186	0.002485
A2	0.005063	0.009828	0.004	A2	0.005175	0.003491	0.005215	A2	0.002916	0.003332	0.003389	A2	0.004737	0.004897	0.004905	A2	0.001449	0.001953	0.002238
A8	0.1725	0.21957	0.195695	A8	0.03415	0.038658	0.041531	A8	0.214247	0.211772	0.215646	A8	0.16126	0.159979	0.157551	A8	0.10073	0.103165	0.099777
A11	0.615	0.591885	0.587084	A11	0.280448	0.282224	0.279832	A11	0.819034	0.806502	0.803991	A11	0.67809	0.667173	0.668421	A11	0.650109	0.669021	0.653486
A13	0.415	0.421429	0.401174	A13	0.101625	0.109655	0.110293	A13	0.520424	0.510305	0.509832	A13	0.222916	0.218976	0.224913	A13	0.278616	0.275873	0.276935
A14	0.259352	0.242925	0.240234	A14	0.037016	0.04894	0.049986	A14	0.265802	0.265464	0.26642	A14	0.091418	0.091078	0.093883	A14	0.089643	0.088482	0.088674
A16	0.034568	0.032634	0.03125	A16	0.008155	0.011959	0.010306	A16	0.017847	0.018834	0.018898	A16	0.013462	0.01327	0.014127	A16	0.008879	0.007158	0.008568
A17	0	0.004651	0.001938	A17	0.002437	0.003902	0.00232	A17	0.002887	0.00343	0.003158	A17	0.002707	0.003286	0.002789	A17	0.002479	0.002244	0.002874
A19	0	0.00463	0.001931	A19	0.00272	0.002205	0.00158	A19	0.002377	0.002544	0.002155	A19	0.002369	0.001874	0.002651	A19	0.00128	0.001456	0.002052
A20	0	0.00463	0.001927	A20	0.003469	0.004834	0.003437	A20	0.002687	0.002858	0.002831	A20	0.002891	0.002699	0.002944	A20	0.002559	0.002061	0.002227

## Sheet: Sheet5
	1029-TadA*-TadA*				1029-TadA*(LOF)-TadA*(K20A/R20A)				1029-TadA*(LOF)-TadA*(V82G)				1029-TadA*(LOF)-TadA*(V106W)				1029-TadA*(LOF)-TadA*(F148A)
A4	0.676127	0.655835	0.666052	A4	0.565	0.558252	0.548185	A4	0.746736	0.740914	0.759585	A4	0.227273	0.219136	0.239033	A4	0.227039	0.224571	0.230191
A5	0.670569	0.649485	0.691882	A5	0.500747	0.483026	0.483146	A5	0.752401	0.747191	0.764647	A5	0.233959	0.230888	0.229875	A5	0.379412	0.391458	0.392177
A7	0.761269	0.751479	0.757407	A7	0.626057	0.614223	0.60625	A7	0.82992	0.824842	0.835983	A7	0.21821	0.209266	0.203041	A7	0.147903	0.166079	0.179037
A8	0.148087	0.161765	0.140741	A8	0.067628	0.080504	0.079701	A8	0.181418	0.179256	0.180804	A8	0.05259	0.062548	0.05625	A8	0.038263	0.027729	0.028571
A9	0.078203	0.085044	0.051852	A9	0.03948	0.035437	0.039925	A9	0.084012	0.087355	0.079748	A9	0.04307	0.042438	0.029412	A9	0.020649	0.016725	0.030075
A12	0.066556	0.068613	0.05915	A12	0.045977	0.051381	0.049844	A12	0.051097	0.055518	0.045708	A12	0.043002	0.060957	0.047321	A12	0.020695	0.017181	0.029559
A14	0.061564	0.058651	0.055147	A14	0.043956	0.046072	0.046106	A14	0.053019	0.055374	0.048007	A14	0.039093	0.057099	0.047321	A14	0.019956	0.018527	0.029058
A16	0.024958	0.014663	0.014706	A16	0.011477	0.007767	0.012461	A16	0.01237	0.014031	0.010567	A16	0.01252	0.016216	0.010743	A16	0.003704	0.006181	0.001503
A17	0.003339	0.001462	0	A17	0.001997	0.001941	0.002491	A17	0.001029	0.00136	0.002849	A17	0.00313	0.003089	0.000894	A17	0	0.001324	0.002508
A2	0.407925	0.381219	0.400991	A2	0.160608	0.153122	0.156614	A2	0.422566	0.413178	0.414216	A2	0.039462	0.037946	0.037725	A2	0.215415	0.212935	0.211332
A3	0.524211	0.519171	0.532829	A3	0.31514	0.308549	0.306864	A3	0.444979	0.437828	0.43544	A3	0.164201	0.160975	0.160936	A3	0.066222	0.064443	0.064949
A5	0.774162	0.786716	0.792175	A5	0.638051	0.623272	0.625659	A5	0.597409	0.597004	0.598788	A5	0.481543	0.47612	0.485898	A5	0.191211	0.191331	0.190376
A7	0.295546	0.287997	0.310468	A7	0.190027	0.189032	0.187027	A7	0.272968	0.274377	0.274332	A7	0.051205	0.054371	0.052743	A7	0.050403	0.046897	0.044868
A8	0.149946	0.160463	0.154555	A8	0.073083	0.074473	0.077864	A8	0.110846	0.111964	0.11296	A8	0.027426	0.032013	0.029531	A8	0.014185	0.013165	0.014734
A9	0.09114	0.091429	0.083629	A9	0.055358	0.060059	0.060389	A9	0.073098	0.070348	0.074304	A9	0.032398	0.037335	0.03427	A9	0.007198	0.007925	0.009449
A12	0.07594	0.081059	0.075443	A12	0.063076	0.067154	0.067731	A12	0.054682	0.057948	0.054787	A12	0.061475	0.0676	0.066313	A12	0.024252	0.023645	0.02797
A14	0.048537	0.05262	0.049664	A14	0.05243	0.055443	0.05661	A14	0.044419	0.046323	0.044643	A14	0.051956	0.057686	0.056827	A14	0.013887	0.012068	0.017123
A16	0.016945	0.019034	0.01426	A16	0.013622	0.014424	0.016919	A16	0.011232	0.011615	0.011229	A16	0.012804	0.013364	0.013328	A16	0.003684	0.002903	0.003355
A1	0.004706	0.005457	0.004807	A1	0.002877	0.004997	0.003535	A1	0.006483	0.00615	0.006721	A1	0.004454	0.004625	0.00205	A1	0.002909	0.002321	0.002485
A3	0.059723	0.06034	0.066691	A3	0.029356	0.027683	0.025457	A3	0.08277	0.082904	0.082773	A3	0.007713	0.008259	0.01332	A3	0.030897	0.032984	0.034394
A14	0.043482	0.047782	0.045479	A14	0.033105	0.036495	0.036385	A14	0.041365	0.039008	0.040425	A14	0.088209	0.086036	0.091096	A14	0.016198	0.014943	0.016147
A15	0.019173	0.020428	0.018453	A15	0.013223	0.015139	0.013231	A15	0.017251	0.016017	0.016365	A15	0.024926	0.026464	0.02774	A15	0.004162	0.005596	0.006942
A16	0.017241	0.018205	0.015262	A16	0.010143	0.011228	0.011933	A16	0.013077	0.010952	0.011979	A16	0.014256	0.017544	0.016781	A16	0.005174	0.004746	0.005851
A18	0.001598	0.002069	0.00192	A18	0.001194	0.001605	0.002599	A18	0.003618	0.002536	0.002729	A18	0.003862	0.001656	0.003086	A18	0.002812	0.003473	0.002497
A20	0.003197	0.002309	0.001832	A20	0.001588	0.002002	0.002828	A20	0.00167	0.001993	0.003314	A20	0.000893	0.002979	0.001031	A20	0.003145	0.002403	0.002878
A2	0.009088	0.009142	0.006527	A2	0.006253	0.007248	0.006987	A2	0.024931	0.024367	0.022899	A2	0.004873	0.007658	0.013474	A2	0.005674	0.004148	0.005305
A8	0.033898	0.047974	0.038079	A8	0.036103	0.039637	0.038972	A8	0.081407	0.080571	0.080452	A8	0.038835	0.034386	0.042589	A8	0.011371	0.010359	0.010903
A11	0.148345	0.162883	0.146781	A11	0.112492	0.113917	0.112868	A11	0.230731	0.238225	0.240376	A11	0.08764	0.102049	0.108414	A11	0.032158	0.028702	0.031437
A13	0.073322	0.071926	0.068646	A13	0.044884	0.05177	0.05013	A13	0.053399	0.059853	0.060179	A13	0.053498	0.059319	0.06177	A13	0.016188	0.015686	0.019554
A14	0.049639	0.055188	0.051724	A14	0.033803	0.039599	0.037346	A14	0.040272	0.045612	0.046319	A14	0.042553	0.044276	0.049398	A14	0.016327	0.014527	0.017966
A16	0.017907	0.016474	0.017888	A16	0.015307	0.017948	0.018465	A16	0.01669	0.017158	0.019575	A16	0.014547	0.015563	0.013659	A16	0.006288	0.007009	0.00651
A17	0.003157	0.001481	0.002775	A17	0.001467	0.001378	0.001638	A17	0.002695	0.003036	0.002955	A17	0.004101	0.003992	0.004132	A17	0.002646	0.002166	0.002553
A19	0.00245	0.002952	0.001554	A19	0.001711	0.001721	0.002183	A19	0.002476	0.002052	0.002016	A19	0.003358	0.002391	0.002476	A19	0.002424	0.002165	0.00173
A20	0.001924	0.002295	0.002936	A20	0.0022	0.001951	0.00232	A20	0.002382	0.003177	0.002181	A20	0.004103	0.003186	0.002474	A20	0.004515	0.002377	0.002139

## Sheet: Sheet6
	1249-TadA*-TadA*				1249-TadA*(LOF)-TadA*(K20A/R20A)				1249-TadA*(LOF)-TadA*(V82G)				1249-TadA*(LOF)-TadA*(V106W)				1249-TadA*(LOF)-TadA*(F148A)
A4	0.202087	0.193492	0.19692	A4	0.125305	0.123031	0.108668	A4	0.215139	0.203822	0.208145	A4	0.159765	0.158068	0.164881	A4	0.033822	0.028828	0.030626
A5	0.381541	0.353562	0.3914	A5	0.267317	0.245311	0.241737	A5	0.438	0.416136	0.427273	A5	0.209234	0.224228	0.225535	A5	0.173077	0.16763	0.148667
A7	0.66826	0.647838	0.6466	A7	0.565217	0.551383	0.567708	A7	0.726547	0.730769	0.70615	A7	0.300722	0.29776	0.309762	A7	0.22361	0.216945	0.220588
A8	0.437859	0.444837	0.42252	A8	0.386119	0.373887	0.350717	A8	0.534	0.489316	0.529545	A8	0.223407	0.218062	0.23189	A8	0.179342	0.172657	0.173244
A9	0.546845	0.538394	0.544036	A9	0.491211	0.493821	0.488266	A9	0.596	0.589744	0.631818	A9	0.288687	0.288202	0.277118	A9	0.489773	0.545863	0.517403
A12	0.795215	0.791519	0.780134	A12	0.839922	0.844938	0.848995	A12	0.736	0.758547	0.783599	A12	0.864619	0.84661	0.869632	A12	0.901602	0.901372	0.895533
A14	0.804971	0.789753	0.786192	A14	0.826745	0.837771	0.837873	A14	0.74498	0.76824	0.781818	A14	0.778905	0.762924	0.784728	A14	0.841866	0.839228	0.833557
A16	0.055186	0.04386	0.039779	A16	0.024284	0.020679	0.023964	A16	0.048096	0.040512	0.063636	A16	0.014678	0.013802	0.01227	A16	0.010239	0.00641	0.006689
A17	0	0.003506	0.003315	A17	0.005342	0.001477	0.001942	A17	0.002004	0.004264	0.006818	A17	0.002402	0.002958	0.003065	A17	0.002273	0.003846	0.003344
A2	0.022746	0.027811	0.022941	A2	0.026166	0.030215	0.034728	A2	0.026033	0.027322	0.026898	A2	0.021513	0.016132	0.02199	A2	0.004108	0.005499	0.003658
A3	0.064675	0.060651	0.057351	A3	0.056829	0.074959	0.066762	A3	0.088962	0.087834	0.088943	A3	0.050717	0.053006	0.046238	A3	0.013494	0.016132	0.013257
A5	0.449164	0.449734	0.476505	A5	0.350721	0.36481	0.351459	A5	0.490844	0.486165	0.492102	A5	0.442532	0.437277	0.43499	A5	0.11834	0.123965	0.1189
A7	0.334977	0.338366	0.339478	A7	0.233101	0.230448	0.231995	A7	0.467956	0.463427	0.469975	A7	0.230025	0.225983	0.226458	A7	0.094045	0.093181	0.085014
A8	0.278356	0.271166	0.28025	A8	0.181301	0.180035	0.173616	A8	0.392508	0.390524	0.394019	A8	0.112522	0.118402	0.096803	A8	0.095519	0.091176	0.109303
A9	0.607182	0.57901	0.584117	A9	0.479835	0.463825	0.456447	A9	0.632934	0.62794	0.636826	A9	0.197314	0.180938	0.182498	A9	0.162839	0.16795	0.163424
A12	0.827492	0.799941	0.834607	A12	0.748134	0.712985	0.718242	A12	0.756479	0.753804	0.758788	A12	0.77347	0.772534	0.766628	A12	0.8072	0.812672	0.802561
A14	0.816095	0.788319	0.80857	A14	0.679827	0.662495	0.655546	A14	0.735149	0.731662	0.737703	A14	0.502775	0.515566	0.480208	A14	0.607353	0.62033	0.614155
A16	0.05095	0.047619	0.050225	A16	0.037413	0.035413	0.035658	A16	0.044792	0.046733	0.045542	A16	0.022999	0.029529	0.021205	A16	0.006461	0.005488	0.007984
A1	0.00682	0.000938	0.00883	A1	0.001681	0.002679	0.005207	A1	0.002728	0.003318	0.0022	A1	0.002095	0.002558	0.002611	A1	0.004156	0.003719	0.002203
A3	0.028133	0.011246	0.018764	A3	0.011488	0.011607	0.015267	A3	0.017493	0.016472	0.016693	A3	0.024254	0.023325	0.02488	A3	0.005817	0.004904	0.004405
A14	0.311433	0.338694	0.316441	A14	0.281425	0.299642	0.306944	A14	0.557629	0.55896	0.551228	A14	0.276206	0.27943	0.272338	A14	0.22944	0.255969	0.235044
A15	0.060529	0.098392	0.077703	A15	0.046538	0.056334	0.049653	A15	0.096447	0.098115	0.097542	A15	0.023204	0.024114	0.024244	A15	0.040134	0.038199	0.034957
A16	0.017903	0.027436	0.027027	A16	0.011781	0.023568	0.017026	A16	0.032094	0.033376	0.032851	A16	0.0134	0.016283	0.01506	A16	0.018684	0.014839	0.013748
A18	0.003413	0.002841	0.006757	A18	0.002243	0.001193	0.003126	A18	0.002212	0.001386	0.002116	A18	0.002658	0.002815	0.001658	A18	0.00251	0.002728	0.003437
A20	0.001711	0.001898	0.002262	A20	0.002243	0.001788	0.002086	A20	0.001866	0.00214	0.001728	A20	0.002548	0.001019	0.003526	A20	0.00307	0.002218	0.002427
A2	0.005873	0.002444	0.005265	A2	0.003328	0.00814	0.006153	A2	0.007123	0.007855	0.007017	A2	0.005749	0.005387	0.005812	A2	0.000936	0.005267	0.005976
A8	0.088917	0.082847	0.088459	A8	0.151964	0.140145	0.137686	A8	0.216104	0.211296	0.212572	A8	0.089017	0.092615	0.091796	A8	0.050467	0.063739	0.051981
A11	0.320388	0.298314	0.335001	A11	0.81271	0.807903	0.788262	A11	0.69178	0.682444	0.685257	A11	0.484494	0.47219	0.473677	A11	0.697102	0.735366	0.711561
A13	0.230258	0.208547	0.243691	A13	0.450243	0.442134	0.425986	A13	0.536952	0.528502	0.530534	A13	0.132002	0.135093	0.13195	A13	0.209823	0.225212	0.209249
A14	0.171254	0.159456	0.173504	A14	0.193773	0.204928	0.196382	A14	0.345141	0.339871	0.341844	A14	0.098883	0.104604	0.102615	A14	0.170285	0.188093	0.17822
A16	0.01477	0.015568	0.020099	A16	0.018737	0.026426	0.019057	A16	0.017999	0.020668	0.020507	A16	0.014303	0.014803	0.014582	A16	0.00682	0.008269	0.005261
A17	0.002291	0.003641	0.002344	A17	0.004227	0.0042	0.002584	A17	0.002688	0.002505	0.002367	A17	0.004007	0.003796	0.002975	A17	0.002169	0.002622	0.003431
A19	0.002035	0.001695	0.000779	A19	0.003315	0.002697	0.002257	A19	0.001844	0.002363	0.001996	A19	0.003082	0.002747	0.00261	A19	0.002756	0.001986	0.002714
A20	0.00432	0.002906	0.001558	A20	0.003013	0.001198	0.005158	A20	0.002591	0.00303	0.002197	A20	0.002981	0.003026	0.003007	A20	0.001838	0.002979	0.002487

## Sheet: sg16 CT
	Untreated			N-TadA*-TadA*			535-TadA*-TadA*			770-TadA*-TadA*			801-TadA*-TadA*			1029-TadA*-TadA*			1249-TadA*-TadA*
C11	0.002471	0.000918	0.000918	0.005737	0.007367	0.008511	0.006027	0.005959	0.004969	0.067278	0.050459	0.068796	0.037594	0.036885	0.035398	0.004386	0.007407	0.004992	0.07767	0.099426	0.079241
	Untreated			N-TadA*(LOF)-TadA*(K20A/R20A)			535-TadA*(LOF)-TadA*(K20A/R20A)			770-TadA*(LOF)-TadA*(K20A/R20A)			801-TadA*(LOF)-TadA*(K20A/R20A)			1029-TadA*(LOF)-TadA*(K20A/R20A)			1249-TadA*(LOF)-TadA*(K20A/R20A)
C11	0.002471	0.000918	0.000918	0.005527	0.005501	0.004439	0.004509	0.004964	0.003931	0.099936	0.098525	0.095445	0.024907	0.024907	0.024821	0.007767	0.00187	0.002999	0.166172	0.17041	0.148534
	Untreated			N-TadA*(LOF)-TadA*(V82G)			535-TadA*(LOF)-TadA*(V82G)			770-TadA*(LOF)-TadA*(V82G)			801-TadA*(LOF)-TadA*(V82G)			1029-TadA*(LOF)-TadA*(V82G)			1249-TadA*(LOF)-TadA*(V82G)
C11	0.002471	0.000918	0.000918	0.007305	0.008203	0.005826	0.004825	0.002936	0.005263	0.172258	0.166603	0.1717	0.08642	0.110767	0.1073	0.006426	0.004775	0.005187	0.179487	0.264237	0.239521
	Untreated			N-TadA*(LOF)-TadA*(V106W)			535-TadA*(LOF)-TadA*(V106W)			770-TadA*(LOF)-TadA*(V106W)			801-TadA*(LOF)-TadA*(V106W)			1029-TadA*(LOF)-TadA*(V106W)			1249-TadA*(LOF)-TadA*(V106W)
C11	0.002471	0.000918	0.000918	0.004795	0.007924	0.003047	0.003499	0.005596	0.003214	0.021556	0.014943	0.020764	0.022877	0.033485	0.033758	0.001564	0.007143	0.010031	0.024286	0.025633	0.024147
	Untreated			N-TadA*(LOF)-TadA*(F148A)			535-TadA*(LOF)-TadA*(F148A)			770-TadA*(LOF)-TadA*(F148A)			801-TadA*(LOF)-TadA*(F148A)			1029-TadA*(LOF)-TadA*(F148A)			1249-TadA*(LOF)-TadA*(F148A)
C11	0.002471	0.000918	0.000918	0.001083	0.001884	0.001555	0.015038	0	0	0.019955	0.024433	0.017588	0.044558	0.047239	0.038594	0.002642	0.001002	0.002216	0.060334	0.046216	0.074915

## Sheet: sgB CT
	Untreated			N-TadA*-TadA*			535-TadA*-TadA*			770-TadA*-TadA*			801-TadA*-TadA*			1029-TadA*-TadA*			1249-TadA*-TadA*
C5	0.000949	0.00089	0.0012	0.006164	0.006167	0.006404	0.013875	0.012764	0.012715	0.00369	0.000571	0.001758	0.001786	0.002653	0.001259	0.003086	0.003278	0.003817	0.005623	0.002555	0.002208
C6	0.001133	0.001449	0.001161	0.029586	0.029426	0.027746	0.049759	0.054076	0.053336	0.00843	0.007424	0.006448	0.008358	0.006631	0.007571	0.012981	0.013442	0.012639	0.002809	0.012777	0.01326
C7	0.000844	0.000924	0.00096	0.005769	0.005927	0.006038	0.01382	0.013404	0.013114	0.000527	0.002856	0.002931	0.003586	0.007963	0.001892	0.005146	0.004536	0.004364	0.003752	0.009362	0.009945
C8	0.001723	0.001677	0.001295	0.003419	0.003442	0.003402	0.006321	0.00644	0.005313	0.002107	0.001141	0.001758	0.002391	0.001991	0.00126	0.002138	0.002268	0.003364	0.007498	0.005089	0.012155
C9	0.000633	0.000958	0.001104	0.002	0.001976	0.002135	0.003107	0.002437	0.003227	0.005796	0.005705	0.000586	0.004779	0.007299	0.005041	0.002138	0.003189	0.003544	0.008435	0.002545	0.006645
C10	0.001125	0.001266	0.000624	0.002674	0.003143	0.002935	0.00225	0.002089	0.002084	0.013699	0.011409	0.002346	0.01253	0.011281	0.008197	0.002929	0.003693	0.003635	0.02343	0.027096	0.043189
C11	0.001547	0.001403	0.002063	0.0072	0.007404	0.006792	0.005609	0.00567	0.004669	0.012719	0.013746	0.013593	0.021123	0.012726	0.016497	0.008619	0.006774	0.007244	0.13227	0.113946	0.113333
C13	0.000914	0.001779	0.001295	0.004304	0.004373	0.004105	0.003268	0.002902	0.002422	0.033755	0.040502	0.031746	0.009598	0.013963	0.010114	0.003813	0.00387	0.003284	0.02354	0.017797	0.017778
	Untreated			N-TadA*(LOF)-TadA*(K20A/R20A)			535-TadA*(LOF)-TadA*(K20A/R20A)			770-TadA*(LOF)-TadA*(K20A/R20A)			801-TadA*(LOF)-TadA*(K20A/R20A)			1029-TadA*(LOF)-TadA*(K20A/R20A)			1249-TadA*(LOF)-TadA*(K20A/R20A)
C5	0.000949	0.00089	0.0012	0.003838	0.00356	0.003676	0.022326	0.022862	0.017347	0.000986	0.0019	0.001459	0.001617	0.001758	0.000771	0.004902	0.004171	0.0072	0.003275	0.001682	0.003123
C6	0.001133	0.001449	0.001161	0.024599	0.024578	0.023361	0.062027	0.062421	0.062398	0.023903	0.017948	0.017928	0.005778	0.007032	0.005908	0.011008	0.011816	0.007436	0.016974	0.018498	0.015956
C7	0.000844	0.000924	0.00096	0.004361	0.003447	0.00292	0.020935	0.017247	0.019919	0.010103	0.004861	0.003545	0.002157	0.001465	0.000856	0.004903	0.007249	0.006375	0.005359	0.005046	0.004511
C8	0.001723	0.001677	0.001295	0.000814	0.00113	0.000705	0.004019	0.004746	0.004046	0.002217	0.002538	0.00417	0.001617	0.002783	0.001883	0.002101	0.00139	0.002597	0.002977	0.001121	0.004164
C9	0.000633	0.000958	0.001104	0.001454	0.002373	0.002114	0.000654	0.000949	0.001867	0.003695	0.005075	0.004796	0.001001	0.001245	0.001883	0.003502	0.003575	0.003422	0.001489	0.001121	0.002429
C10	0.001125	0.001266	0.000624	0.003024	0.002938	0.002567	0.003646	0.003876	0.002257	0.017734	0.017982	0.015847	0.002309	0.002563	0.002396	0.003102	0.002185	0.002478	0.047633	0.053872	0.054129
C11	0.001547	0.001403	0.002063	0.005788	0.006713	0.006791	0.007619	0.007183	0.008001	0.013145	0.012987	0.013863	0.005444	0.007162	0.004836	0.004831	0.005503	0.005947	0.123838	0.124257	0.116498
C13	0.000914	0.001779	0.001295	0.001804	0.002487	0.002669	0.005335	0.0042	0.003818	0.085764	0.092703	0.094969	0.005164	0.004468	0.004368	0.002806	0.003182	0.00319	0.031595	0.032557	0.029861
	Untreated			N-TadA*(LOF)-TadA*(V82G)			535-TadA*(LOF)-TadA*(V82G)			770-TadA*(LOF)-TadA*(V82G)			801-TadA*(LOF)-TadA*(V82G)			1029-TadA*(LOF)-TadA*(V82G)			1249-TadA*(LOF)-TadA*(V82G)
C5	0.000949	0.00089	0.0012	0.009308	0.010887	0.012836	0.03484	0.035263	0.034364	0.021063	0.02072	0.022914	0.01803	0.019128	0.016775	0.036684	0.038726	0.037578	0.026202	0.027624	0.027348
C6	0.001133	0.001449	0.001161	0.081303	0.073783	0.0735	0.006493	0.008113	0.006959	0.004152	0.004347	0.006206	0.00333	0.003274	0.002428	0.015932	0.014017	0.014511	0.001645	0.001857	0.001683
C7	0.000844	0.000924	0.00096	0.020032	0.021783	0.020046	0.008344	0.00884	0.009579	0.006075	0.006673	0.005494	0.003676	0.004192	0.002727	0.009355	0.01185	0.010804	0.019705	0.019132	0.020017
C8	0.001723	0.001677	0.001295	0.001408	0.002824	0.001941	0.009305	0.007561	0.008189	0.024096	0.022658	0.025172	0.022443	0.021054	0.020595	0.009049	0.009468	0.007761	0.420148	0.418635	0.414629
C9	0.000633	0.000958	0.001104	0.001407	0.002321	0.002866	0.002626	0.003673	0.003775	0.016108	0.019229	0.020801	0.021371	0.018011	0.017508	0.007041	0.007868	0.007006	0.10574	0.107961	0.105231
C10	0.001125	0.001266	0.000624	0.005845	0.005451	0.005178	0.004069	0.004125	0.003224	0.009214	0.010212	0.01302	0.009192	0.007633	0.007178	0.006022	0.006241	0.004866	0.010264	0.009724	0.008884
C11	0.001547	0.001403	0.002063	0.012142	0.008461	0.008961	0.004593	0.004639	0.005213	0.09052	0.091741	0.084465	0.028839	0.028465	0.029635	0.003709	0.003437	0.003311	0.061177	0.060091	0.059446
C13	0.000914	0.001779	0.001295	0.006295	0.006066	0.005463	0.001906	0.001813	0.002302	0.002431	0.001821	0.00239	0.010285	0.008815	0.008721	0.001668	0.001899	0.001362	0.018536	0.01925	0.017767
	Untreated			N-TadA*(LOF)-TadA*(V106W)			535-TadA*(LOF)-TadA*(V106W)			770-TadA*(LOF)-TadA*(V106W)			801-TadA*(LOF)-TadA*(V106W)			1029-TadA*(LOF)-TadA*(V106W)			1249-TadA*(LOF)-TadA*(V106W)
C5	0.000949	0.00089	0.0012	0.005156	0.005138	0.006262	0.004317	0.002577	0.003148	0.00268	0.002074	0.002742	0.001463	0.001526	0.001159	0.007182	0.001366	0.001323	0.007182	0.007818	0.008823
C6	0.001133	0.001449	0.001161	0.011433	0.012315	0.013118	0.029406	0.025076	0.02037	0.006382	0.008711	0.009501	0.014904	0.01628	0.014679	0.025865	0.00888	0.007923	0.025865	0.023218	0.024335
C7	0.000844	0.000924	0.00096	0.00781	0.008535	0.007828	0.004532	0.002816	0.003531	0.003996	0.004511	0.00472	0.003631	0.002939	0.004445	0.016913	0.002392	0.002643	0.016913	0.016478	0.014482
C8	0.001723	0.001677	0.001295	0.004323	0.00287	0.003802	0.007827	0.008914	0.005762	0.001413	0.000933	0.002105	0.005419	0.005484	0.006378	0.006966	0.002731	0.003634	0.006966	0.008419	0.007655
C9	0.000633	0.000958	0.001104	0.001604	0.00151	0.001193	0.001442	0.00258	0.001487	0.007796	0.008036	0.008484	0.012138	0.011646	0.011017	0.010005	0.002049	0.00033	0.010005	0.010748	0.00979
C10	0.001125	0.001266	0.000624	0.002719	0.002945	0.002609	0.003914	0.002814	0.003159	0.017635	0.014672	0.015694	0.02879	0.028662	0.028616	0.015476	0.00444	0.00132	0.015476	0.019284	0.018887
C11	0.001547	0.001403	0.002063	0.007671	0.008435	0.009603	0.005192	0.007089	0.006554	0.017453	0.018976	0.020358	0.027985	0.030471	0.030554	0.052514	0.009642	0.007333	0.052514	0.050313	0.052035
C13	0.000914	0.001779	0.001295	0.002651	0.002795	0.003281	0.004528	0.004695	0.00539	0.018055	0.018061	0.015735	0.020789	0.024754	0.021833	0.017487	0.006158	0.0043	0.017487	0.018121	0.014775
	Untreated			N-TadA*(LOF)-TadA*(F148A)			535-TadA*(LOF)-TadA*(F148A)			770-TadA*(LOF)-TadA*(F148A)			801-TadA*(LOF)-TadA*(F148A)			1029-TadA*(LOF)-TadA*(F148A)			1249-TadA*(LOF)-TadA*(F148A)
C5	0.000949	0.00089	0.0012	0.001139	0.000997	0.000546	0.012131	0.012243	0.012923	0.00123	0.000715	0.000879	0.000508	0.001053	0.000627	0.000353	0.000624	0.00101	0.007815	0.009865	0.00751
C6	0.001133	0.001449	0.001161	0.041401	0.039261	0.04466	0.036403	0.037082	0.034277	0.007318	0.007382	0.009233	0.000945	0.001429	0.001462	0.006004	0.004599	0.006395	0.011045	0.012288	0.008901
C7	0.000844	0.000924	0.00096	0.001596	0.000613	0.000655	0.012576	0.012597	0.013416	0.002979	0.002858	0.003187	0.001017	0.001278	0.001149	0.007276	0.005846	0.006955	0.013254	0.013897	0.011127
C8	0.001723	0.001677	0.001295	0.00456	0.003603	0.003713	0.00335	0.003185	0.002448	0.003822	0.003254	0.003077	0.001308	0.000677	0.000418	0.00106	0.001481	0.001346	0.00238	0.002216	0.002503
C9	0.000633	0.000958	0.001104	0.001064	0.001763	0.001201	0.00297	0.00276	0.003426	0.005959	0.005793	0.005605	0.017512	0.015562	0.016498	0.001483	0.001169	0.001458	0.013766	0.016717	0.010286
C10	0.001125	0.001266	0.000624	0.001445	0.001763	0.000546	0.001833	0.00269	0.002447	0.00758	0.005714	0.005714	0.004215	0.003985	0.005118	0.00113	0.00078	0.001122	0.0226	0.022168	0.025021
C11	0.001547	0.001403	0.002063	0.001605	0.00162	0.002749	0.002171	0.001502	0.001679	0.015061	0.015263	0.015949	0.001172	0.001967	0.001054	0.003205	0.004941	0.004643	0.055194	0.052396	0.0594
C13	0.000914	0.001779	0.001295	0.00175	0.000768	0.001313	0.002725	0.001986	0.002844	0.021752	0.021775	0.023253	0.009903	0.011213	0.011081	0.000921	0.001404	0.001687	0.027276	0.027284	0.02454
