# Supplementary material for: Docking sites inside Cas9 for adenine base editing diversification and RNA off-target elimination
Source: Nat Commun. 2020 Nov 17;11:5827. doi: 10.1038/s41467-020-19730-9 (PMC7673026; doi:10.1038/s41467-020-19730-9)
Supplement: Supplementary file 5 — Supplementary Data 4 [file 41467_2020_19730_MOESM5_ESM.xlsx]

## Sheet: Sheet1
Supplementary Data 4: Primers used for PCR amplifications

## Sheet: Sheet2
SgRNA-EMX/E8 for	CCCATCAGGCTCTCAGCTCAGCC
SgRNA-EMX/E8 rev	CGATGTCCTCCCCATTGGCCTGC
SgRNA-B for	GAGGTGCAAAGAGTCCTTGGCAAG
SgRNA-B rev	GGCAGTAGTAGGAGGACTTACCCG
SgRNA-1 for	TGAATGGATTCCTTGGAAACAATGAT
SgRNA-1 rev	TGTCAAACTGTGCGTATGACAT
SgRNA-16/162/163 for	GGGAGGTGGAGAGAGGATGT
SgRNA-16/162/163 rev	TCCTGAGGTCTAGGAACCCG
SgRNA-FAN/FAAAC for	GCCTGGAAGTTCGCTAATCCCGG
SgRNA-FAN/FAAAC rev	GTGAAAGCGGAAGTAGGGCCTTCG
SgRNA-FAN off1 for	CAGGAGCCGGCTTTCTGTGTC
SgRNA-FAN off1 rev	CTCTCAAGTCACCTGGATCGTCC
SgRNA-FAN off3 for	GAAGTGCTCTGGGGTGCTAGG
SgRNA-FAN off3 rev	AGGAACTAGAGCCTCGAGTAGTGG
SgRNA-HPRT for	GCTGGCATTCTTACTGCTTGCTG
SgRNA-HPRT rev	GGCAAGGAAGTGACTGTAATTATGAGC
SgRNA-HPRT off1 for	GTACAGGGATGGAAGGAATCATGGAG
SgRNA-HPRT off1 rev	GCACATGATGCAGTTATGGACAACG
SgRNA-HPRT off2 for	GGGTGGACTGGGATAGATTCTGTG
SgRNA-HPRT off2 rev	GTGAGCCAAGATCGTGCCATTG
SgRNA-HDAC for	GCTGGGTCTTCAAGGATCTCCTG
SgRNA-HDAC rev	CTAGACTAGCAACCTCCACCTGC
SgRNA-SOD for	GTGAGAAACTGATTTATGATCACTTGGAAG
SgRNA-SOD rev	GCCTCATAATAAGTGCCATACAGGG
SgRNA-PT13/PT14 for	CCAAAGTTGGCATACTGGAAGTG
SgRNA-PT13/PT14 rev	AGAGGGTGTGTTTTGATCACTAATG
SgRNA-PCBP for	CTGTTCAGCTGTTAATGCTGGGATC
SgRNA-PCBP rev	GACAGCAATTCCCAGCTTTTTC
SgRNA-MSSMA for	CCCTCCACCCCAATCTACATCTC
SgRNA-MSSMA rev	GCACTCTTCACCACTTTGAGGG
SgRNA-HBD for	GCAACTTTGGCAAGGAATTCACCC
SgRNA-HBD rev	GAGCTGAACATTCTTTATTAGGCAGAAG
SgRNA-H42 for	GGAACCCAGGTAGCCAGAGAC
SgRNA-H42 rev	GCTCCTTTCAACCCGAACGGAG
SgRNA-FANMC for	GCTCCGCCTGGGTCTTCATCAG
SgRNA-FANMC rev	GAACTTCCAGGCCCTCGGTCACTG
SgRNA-EMX2 for	GCTTGACCTTGAGAGTGGGAACAG
SgRNA-EMX2 rev	GAAGAAGGGTTGGCTTGAGTCAGG
SgRNA-CHD71 for	CAAAGTCCATGATTTCCAGGCC
SgRNA-CHD71 rev	GCATGGTGGaGACCTACCGGAATG
SgRNA-824 for	CACCGAGGTGAAACAAGCTGCC
SgRNA-824 rev	CTTGGGGAGTCCCAGAGGTATCC
SgRNA-182 for	GAGGTGGAGCTCAAGATCACGTTG
SgRNA-182 rev	GGTTCTCGCCTGCAGAAAGGTATAG
SgRNA-RNF2 for	GTGGGACACATACATTCAGACCATAG
SgRNA-RNF2 rev	GTGTTAGCCAACATACAGAAGTCAGG
SgRNA-830 for	CTCTCTGTACATGAAGCAACTCCAGTCCC
SgRNA-830 rev	CAGGAAAGTGAGGTTACGTGCGGAC
SgRNA-103 for	CAGGCATACAATGTGTAATAATCTCAATGGG
SgRNA-103 rev	GGAATCATGTCATTTGCAACATGTAGGG
