# Supplementary material for: Docking sites inside Cas9 for adenine base editing diversification and RNA off-target elimination
Source: Nat Commun. 2020 Nov 17;11:5827. doi: 10.1038/s41467-020-19730-9 (PMC7673026; doi:10.1038/s41467-020-19730-9)
Supplement: Supplementary file 9 — Source Data [file 41467_2020_19730_MOESM9_ESM.xlsx]

## Sheet: 1c
Figure 1c
SgRNA-1	Untreated		N-TadA*-TadA*		113-TadA*-TadA*		203-TadA*-TadA*		312-TadA*-TadA*		459-TadA*-TadA*		535-TadA*-TadA*		583-TadA*-TadA*		687-TadA*-TadA*		701-TadA*-TadA*		715-TadA*-TadA*		730-TadA*-TadA*		770-TadA*-TadA*		793-TadA*-TadA*		801-TadA*-TadA*		895-TadA*-TadA*		905-TadA*-TadA*		919-TadA*-TadA*		946-TadA*-TadA*		1010-TadA*-TadA*		1029-TadA*-TadA*		1117-TadA*-TadA*		1154-TadA*-TadA*		1249-TadA*-TadA*		1282-TadA*-TadA*
A2	0.02	0.01	0.14	0.02	0	0	0.04	0.02	0.01	0.02	0.02	0.01	0.11	0.11	0.23	0.2	0.05	0.02	0.02	0.01	0.17	0.01	0.02	0.01	0.01	0.06	0.01	0.01	0	0.03	0.03	0.03	0.02	0.03	0.03	0.01	0.03	0.03	0.07	0.08	0.4	0.36	0.01	0	0.01	0.04	0.02	0.03	0.02
A3	0.02	0	0.34	0.15	0	0.02	0	0.01	0	0.01	0.03	0	0.25	0.3	0.48	0.43	0.04	0.02	0.01	0.02	0.12	0.01	0.02	0	0.03	0.03	0.02	0.03	0.02	0.03	0.05	0.03	0.05	0.04	0.04	0.1	0.05	0.05	0.04	0.03	0.42	0.45	0.01	0.05	0	0	0.05	0.05	0.01
A5	0.04	0.03	0.7	0.84	0.03	0.02	0.04	0	0	0.05	0.05	0.17	0.75	0.75	0.78	0.78	0.04	0.04	0.01	0.05	0.07	0.1	0.06	0.07	0.23	0.18	0.24	0.25	0.19	0.24	0.19	0.16	0.22	0.22	0.1	0.1	0.23	0.22	0.27	0.23	0.76	0.75	0.02	0	0	0	0.4	0.41	0.03
A7	0.04	0.01	0.22	0.21	0.02	0.04	0.08	0.02	0.03	0	0.06	0.01	0.25	0.22	0.31	0.32	0.01	0	0	0.01	0	0.01	0.01	0.02	0.29	0.2	0.29	0.31	0.2	0.27	0.3	0.22	0.25	0.25	0.22	0.28	0.01	0.01	0.34	0.32	0.32	0.27	0	0.02	0.03	0.01	0.37	0.37	0.02
A8	0.01	0	0.1	0.01	0	0.01	0.04	0.13	0.02	0.03	0.03	0	0.13	0.18	0.1	0.1	0.01	0.03	0	0.01	0.08	0.01	0.02	0.03	0.25	0.33	0.24	0.22	0.18	0.21	0.33	0.27	0.27	0.28	0.27	0.28	0	0.02	0	0	0.09	0.1	0.01	0.02	0.02	0.02	0.23	0.32	0
A9	0.01	0.01	0.03	0.01	0.01	0.01	0	0	0.01	0	0.03	0.01	0.01	0	0.03	0.04	0.01	0.02	0.01	0.01	0.01	0.01	0.01	0.01	0.46	0.52	0.4	0.38	0.3	0.39	0.41	0.39	0.46	0.47	0.57	0.55	0.01	0.02	0.16	0.14	0.01	0	0.01	0.01	0.03	0.02	0.6	0.64	0.01
A12	0.03	0.01	0.03	0.02	0.03	0.01	0.04	0.1	0.03	0.01	0.03	0.01	0.01	0	0.02	0.06	0.02	0.02	0	0.03	0	0.01	0	0.02	0.89	0.88	0.8	0.84	0.67	0.78	0.59	0.54	0.82	0.84	0.83	0.89	0	0.01	0.04	0.04	0.01	0.04	0.01	0.03	0.05	0.01	0.89	0.83	0.02
A14	0	0.01	0.02	0.02	0.02	0.01	0.02	0.07	0.02	0.05	0.03	0.01	0.01	0	0.01	0.04	0.01	0	0.01	0	0	0.01	0.01	0.02	0.93	0.96	0.94	0.88	0.68	0.99	0.64	0.57	0.87	0.87	0.9	0.94	0.01	0.02	0	0	0.01	0.03	0.01	0.03	0.02	0.02	0.85	0.89	0.04
A16	0.01	0.01	0.09	0	0.01	0	0.02	0	0	0	0.03	0.01	0.02	0	0.01	0.01	0.03	0	0.01	0.02	0.03	0	0.01	0.01	0.73	0.75	0.06	0.05	0.1	0.08	0.16	0.1	0.05	0.08	0.55	0.52	0.01	0.02	0	0	0.01	0.02	0.01	0	0.06	0	0.07	0.02	0.02
[truncated: 5 more columns]

## Sheet: 2a
SgRNA-1	Untreated		N-TadA*(LOF)-TadA*		535-TadA*(LOF)-TadA*		583-TadA*(LOF)-TadA*		770-TadA*(LOF)-TadA*		793-TadA*(LOF)-TadA*		801-TadA*(LOF)-TadA*		895-TadA*(LOF)-TadA*		905-TadA*(LOF)-TadA*		919-TadA*(LOF)-TadA*		1029-TadA*(LOF)-TadA*		1249-TadA*(LOF)-TadA*
A2	0.02	0.01	0.06	0.02	0.12	0.2	0.06	0.08	0.09	0.04	0.01	0.02	0.03	0.06	0.01	0.02	0.02	0.03	0.01	0.02	0.42	0.49	0.02	0.08
A3	0.02	0	0.12	0.15	0.24	0.25	0.2	0.25	0.08	0.02	0	0	0.01	0.03	0.01	0.02	0.05	0.05	0.02	0.01	0.43	0.48	0.03	0
A5	0.04	0.03	0.89	0.84	0.75	0.71	0.55	0.56	0.18	0.19	0.09	0.09	0.17	0.15	0.11	0.09	0.25	0.25	0.05	0.04	0.71	0.72	0.39	0.34
A7	0.04	0.01	0.23	0.21	0.23	0.21	0.15	0.09	0.18	0.2	0.1	0.1	0.15	0.18	0.21	0.15	0.32	0.3	0.13	0.11	0.27	0.23	0.32	0.34
A8	0.01	0	0	0.01	0.12	0.15	0.02	0.01	0.15	0.25	0.06	0.08	0.12	0.15	0.14	0.14	0.3	0.3	0.18	0.16	0.08	0.11	0.26	0.27
A9	0.01	0.01	0.01	0.01	0.01	0.05	0.02	0.03	0.3	0.36	0.17	0.22	0.35	0.32	0.21	0.25	0.53	0.5	0.48	0.44	0.04	0.03	0.61	0.68
A12	0.03	0.01	0.01	0.02	0.01	0.08	0.04	0	0.74	0.87	0.66	0.61	0.73	0.61	0.33	0.38	0.85	0.89	0.84	0.71	0.04	0.02	0.91	0.94
A14	0	0.01	0.01	0.02	0.01	0	0.04	0.02	0.76	0.94	0.74	0.74	0.73	0.72	0.34	0.39	0.87	0.89	0.87	0.75	0.01	0.01	0.91	0.95
A16	0.01	0.01	0.02	0	0.02	0.06	0.03	0.02	0.48	0.63	0.05	0.04	0.04	0.07	0.06	0.06	0.08	0.07	0.42	0.39	0.02	0.04	0.01	0.08

## Sheet: 2b
	Untreated		N-TadA*-TadA*(LOF)		535-TadA*-TadA*(LOF)		583-TadA*-TadA*(LOF)		770-TadA*-TadA*(LOF)		793-TadA*-TadA*(LOF)		801-TadA*-TadA*(LOF)		895-TadA*-TadA*(LOF)		905-TadA*-TadA*(LOF)		919-TadA*-TadA*(LOF)		1029-TadA*-TadA*(LOF)		1249-TadA*-TadA*(LOF)
A2	0.02	0.01	0.02	0.02	0.03	0.02	0.02	0.01	0.04	0.02	0.02	0.01	0.02	0.02	0.02	0.02	0.01	0.01	0.04	0.01	0.04	0.03	0.02	0.03
A3	0.02	0	0.12	0.13	0.04	0.04	0.02	0	0.02	0.04	0.02	0.01	0.02	0.02	0.02	0.02	0.03	0	0	0	0.09	0.09	0.03	0.03
A5	0.04	0.03	0.63	0.62	0.58	0.59	0.17	0.19	0.24	0.2	0.11	0.09	0.16	0.17	0.02	0.02	0.11	0.12	0.08	0.07	0.46	0.5	0.25	0.29
A7	0.04	0.01	0.03	0.06	0.43	0.44	0.18	0.22	0.18	0.2	0.11	0.09	0.12	0.06	0.02	0.02	0.01	0.05	0.01	0.01	0.3	0.22	0.09	0.12
A8	0.01	0	0	0	0.12	0.12	0.07	0.07	0.04	0.06	0.03	0.04	0.05	0.16	0	0	0.03	0.04	0	0	0.18	0.06	0.03	0.03
A9	0.01	0.01	0.02	0.01	0.03	0.04	0.03	0.03	0.11	0.06	0.04	0.06	0.1	0.11	0.03	0.03	0.04	0.08	0.01	0.03	0.05	0.07	0.04	0.04
A12	0.03	0.01	0.03	0	0.01	0.01	0.03	0.01	0.61	0.56	0.19	0.18	0.31	0.33	0.06	0.06	0.1	0.1	0.03	0.03	0.03	0.01	0.03	0.03
A14	0	0.01	0.01	0.01	0.01	0.01	0.04	0.01	0.58	0.64	0.14	0.13	0.15	0.19	0.04	0.04	0.06	0.08	0.03	0.05	0.07	0.01	0.03	0.06
A16	0.01	0.01	0.02	0.01	0.01	0.01	0.05	0.02	0.06	0.07	0.03	0.04	0	0.01	0.03	0.03	0.03	0.03	0.03	0.02	0.09	0.01	0.01	0.02

## Sheet: 2c
SgRNA-1	Untreated		N-TadA-TadA*		535-TadA-TadA*		583-TadA-TadA*		770-TadA-TadA*		793-TadA-TadA*		801-TadA-TadA*		895-TadA-TadA*		905-TadA-TadA*		919-TadA-TadA*		1029-TadA-TadA*		1249-TadA-TadA*
A2	0.02	0.01	0.03	0.03	0.1	0.11	0.03	0.03	0.05	0.02	0.01	0.02	0.05	0.03	0.02	0.02	0.01	0.01	0.02	0.02	0.03	0.1	0.02	0.01
A3	0.02	0	0.06	0.06	0.05	0.01	0.01	0.01	0.01	0.01	0.02	0.02	0.04	0.03	0.03	0.05	0.04	0.02	0.04	0.06	0.04	0.05	0.02	0.03
A5	0.04	0.03	0.81	0.81	0.13	0.11	0.03	0.02	0.1	0.12	0.22	0.19	0.32	0.31	0.22	0.19	0.29	0.28	0.21	0.15	0.62	0.61	0.82	0.84
A7	0.04	0.01	0.41	0.35	0.07	0.02	0.01	0.01	0.24	0.21	0.25	0.2	0.32	0.33	0.25	0.27	0.46	0.46	0.46	0.3	0.36	0.26	0.73	0.65
A8	0.01	0	0.04	0.04	0.02	0.04	0.02	0.01	0.24	0.21	0.24	0.17	0.27	0.37	0.26	0.29	0.57	0.52	0.53	0.33	0.18	0.18	0.24	0.26
A9	0.01	0.01	0.01	0.02	0	0.01	0.01	0.02	0.38	0.43	0.41	0.32	0.49	0.55	0.32	0.39	0.65	0.61	0.62	0.4	0.01	0.03	0.38	0.31
A12	0.03	0.01	0	0.01	0.01	0	0.02	0.02	0.4	0.25	0.64	0.57	0.84	0.8	0.31	0.31	0.78	0.69	0.62	0.44	0.02	0.01	0.15	0.18
A14	0	0.01	0.01	0.01	0	0.01	0.03	0.02	0.07	0.08	0.7	0.68	0.88	0.88	0.38	0.37	0.65	0.65	0.71	0.49	0	0.01	0.11	0.01
A16	0.01	0.01	0.02	0.01	0.05	0.05	0.02	0.04	0.09	0.04	0.05	0.05	0.09	0.07	0.06	0.05	0.02	0.03	0.06	0.06	0.01	0.04	0.04	0

## Sheet: 2d
SgRNA-1	Untreated		N-TadA*-TadA		535-TadA*-TadA		583-TadA*-TadA		770-TadA*-TadA		793-TadA*-TadA		801-TadA*-TadA		895-TadA*-TadA		905-TadA*-TadA		919-TadA*-TadA		1029-TadA*-TadA		1249-TadA*-TadA
A2	0.02	0.01	0	0.03	0.02	0.03	0.04	0.01	0.02	0.02	0.01	0.03	0.03	0.02	0.02	0.01	0.04	0.02	0.05	0.04	0.05	0.02	0.02	0.03
A3	0.02	0	0.07	0.04	0.01	0.01	0.03	0.04	0.01	0.02	0.01	0.02	0.02	0.01	0.01	0.01	0.05	0.02	0	0.02	0.04	0	0.01	0.03
A5	0.04	0.03	0.21	0.18	0.03	0.05	0.01	0.02	0.06	0.06	0.08	0.08	0.06	0.04	0	0	0.05	0.02	0.01	0.01	0.07	0.05	0.04	0.02
A7	0.04	0.01	0	0.03	0	0.02	0.01	0.01	0.02	0.02	0.06	0.07	0.04	0.04	0.01	0	0	0.01	0.01	0	0.01	0.01	0.02	0.05
A8	0.01	0	0.03	0	0	0	0.01	0.01	0.02	0.03	0.04	0.04	0.04	0.05	0	0.01	0	0.01	0	0	0.01	0.01	0	0
A9	0.01	0.01	0.04	0.02	0.02	0.02	0.03	0.02	0.08	0.06	0.15	0.12	0.11	0.14	0.02	0.01	0.02	0.02	0.02	0.02	0.01	0.02	0.02	0.01
A12	0.03	0.01	0.01	0.03	0.01	0.03	0	0.02	0.41	0.44	0.34	0.29	0.5	0.49	0.03	0.03	0.03	0.02	0.02	0	0.02	0.02	0.01	0.04
A14	0	0.01	0.04	0.01	0.01	0.02	0.03	0.03	0.26	0.52	0.31	0.27	0.44	0.42	0.03	0.02	0.05	0.02	0.03	0.03	0.02	0.02	0.01	0.03
A16	0.01	0.01	0.01	0.02	0.01	0.04	0.03	0.02	0.04	0.04	0.03	0.02	0.02	0.01	0.03	0.02	0.02	0.03	0.03	0.02	0.02	0.02	0.02	0.02

## Sheet: 3a
	GFP	N-TadA*-TadA*	535-TadA*-TadA*	583-TadA*-TadA*	770-TadA*-TadA*	793-TadA*-TadA*	801-TadA*-TadA*	895-TadA*-TadA*	905-TadA*-TadA*	919-TadA*-TadA*	1029-TadA*-TadA*	1249-TadA*-TadA*
779	779	43863	3181	10035	3520	4245	1867	1678	1142	4717	7315	6451
946	946	27143
765	765
	1117

## Sheet: 4a
	Untreated												N-TadA*-TadA*												N-TadA*(LOF)-TadA*(K20A/R21A)												N-TadA*(LOF)-TadA*(V82G)												N-TadA*(LOF)-TadA*(V106W)
A1	0.003118	0.003656	0.003866										0.004839	0.004341	0.004438										0.006383	0.006694	0.006163										0.003222	0.003222	0.003574										0.002386
A2	0.005124	0.004338	0.004841	0.001427	0.001819	0.002385							0.117526	0.113564	0.115081	0.011934	0.011743	0.011022							0.043274	0.042678	0.044542	0.006547	0.007098	0.006417							0.079621	0.075297	0.077202	0.019964	0.017103	0.017294							0.077223
A3	0.005108	0.005257	0.005143	0.002926	0.004183	0.003216							0.450922	0.444613	0.44387	0.096001	0.098997	0.095559							0.122892	0.122087	0.122645	0.04113	0.042541	0.041403							0.225132	0.223368	0.228409	0.032669	0.029616	0.029233							0.180509
A4	0.006972	0.005904	0.006236										0.774385	0.766584	0.779213										0.689567	0.673407	0.672216										0.783969	0.765112	0.765268										0.564473
A5	0.014676	0.013342	0.011884	0.016225	0.012972	0.017464							0.792774	0.778247	0.801146	0.856184	0.848283	0.848202							0.67967	0.675733	0.678423	0.894853	0.886625	0.886048							0.836915	0.821948	0.827629	0.802841	0.793682	0.800884							0.622068
A6
A7	0.010644	0.010937	0.008709	0.004789	0.004337	0.004475							0.849313	0.846003	0.859717	0.298224	0.291509	0.296941							0.792567	0.784077	0.784307	0.131548	0.134938	0.137787							0.876875	0.860618	0.859214	0.344164	0.336158	0.341355							0.498401
A8	0.002569	0.004922	0.004119	0.002997	0.003366	0.003457	0.005321	0.004482	0.005507				0.130626	0.130011	0.133084	0.063002	0.065145	0.065105	0.035179	0.036996	0.038271				0.09848	0.098135	0.102591	0.03065	0.031963	0.032522	0.026239	0.027525	0.026437				0.196311	0.185012	0.174637	0.057287	0.059204	0.061956	0.046238	0.043492	0.044747				0.154502
A9	0.008811	0.006016	0.009882	0.004069	0.003482	0.003909							0.053877	0.055163	0.048883	0.04432	0.050326	0.050202							0.042459	0.048318	0.046978	0.033784	0.037697	0.036765							0.076942	0.064437	0.064327	0.039199	0.042569	0.044314							0.083111
A10
A11	0.027005	0.020424	0.021887										0.078844	0.086078	0.090634										0.074429	0.081571	0.085611										0.083736	0.092023	0.096774										0.095093
A12	0.016706	0.014551	0.021647	0.01336	0.011558	0.013828							0.0519	0.053322	0.042553	0.059393	0.068339	0.068657							0.053283	0.053162	0.048359	0.052825	0.057979	0.056166							0.049246	0.055434	0.049587	0.053174	0.060017	0.061146							0.112946
A13	0.018236	0.0142	0.017074										0.043259	0.050483	0.051386										0.044754	0.047999	0.051025										0.045898	0.054319	0.056682										0.048123
A14	0.017083	0.013459	0.020005	0.013059	0.010457	0.012432	0.011952	0.012238	0.013012	0.015661	0.013404	0.014706	0.05199	0.051579	0.041837	0.0524	0.060495	0.059058	0.036016	0.036746	0.035474	0.033707	0.0375	0.038584	0.04632	0.052246	0.048705	0.051433	0.055701	0.055195	0.031264	0.032583	0.030497	0.032188	0.038777	0.036619	0.047392	0.054268	0.046469	0.046902	0.055261	0.054847	0.069026	0.070489	0.069257	0.036475	0.040958	0.045235	0.06656
A15	0.005952	0.005557	0.005787										0.015285	0.016231	0.015283										0.013001	0.013698	0.011989										0.038437	0.037722	0.036048										0.012156
A16	0.003675	0.002954	0.003414	0.003214	0.003261	0.003834	0.007104	0.006366	0.005685	0.006359	0.005762	0.006337	0.01621	0.018856	0.015061	0.01308	0.014828	0.013033	0.013542	0.013866	0.012414	0.012264	0.012659	0.014739	0.014589	0.018954	0.015544	0.013919	0.014699	0.016466	0.011814	0.012185	0.011235	0.010001	0.011739	0.0135	0.015015	0.016313	0.014347	0.011684	0.015481	0.015451	0.032231	0.033286	0.032805	0.013261	0.015494	0.015899	0.011708
A17	0.001471	0.003063	0.001766	0.003226	0.002129	0.00193							0.001701	0.00164	0.003153	0.003234	0.003136	0.003298							0.001904	0.002141	0.001036	0.00304	0.004035	0.002084							0.004499	0.001626	0.003353	0.003155	0.002648	0.002672							0.001597
A18	0.002401	0.002743	0.002191										0.002838	0.002066	0.002737										0.002148	0.001762	0.001397										0.001482	0.00172	0.002389										0.001417
A19	0.00204	0.001534	0.002027										0.001614	0.002121	0.001589										0.001586	0.002011	0.000969										0.001978	0.00172	0.00225										0.002462
A20	0.002928	0.003025	0.003664	0.002988	0.002629	0.003281							0.003303	0.002456	0.002603	0.003592	0.002598	0.00278							0.0026	0.002669	0.001922	0.002306	0.002637	0.003874							0.003798	0.003136	0.002389	0.003144	0.001827	0.002365							0.003804
[truncated: 323 more columns]

## Sheet: 4b
GFP	N-TadA*(LOF)-TadA*(V82G)	N-TadA*(LOF)-TadA*(V106W)	535-TadA*(LOF)-TadA*(V82G)	535-TadA*(LOF)-TadA*(V106W)	770-TadA*(LOF)-TadA*(V82G)	770-TadA*(LOF)-TadA*(V106W)	801-TadA*(LOF)-TadA*(V82G)	801-TadA*(LOF)-TadA*(V106W)	1029-TadA*(LOF)-TadA*(V82G)	1029-TadA*(LOF)-TadA*(V106W)	1249-TadA*(LOF)-TadA*(V82G)	1249-TadA*(LOF)-TadA*(V106W)
779	16748	6753	913	918	1658	966	811	842	1690	1723	1119	1071
946	21116	7472	905	837	1686	946	734	860	1694	1603	1134	1215
765	20619	7027	852	882	1711	925	788	859	1714	1674	1281	1067

## Sheet: 5a
A1	0.5	1.5	2.5
A2	1	2	10.5	2
A3	4.5	2.5	1	5.5	4.5	2
A4	3	1	0.5	0.5	14.5	1	2	12.5	3
A5	6	2	3	6.5	14	12	4.5	6.5
A6	10.5	7.5	16.5	36	62.5	3.5
A7	57.5	18.5	14	25.5	19.5	47.5
A8	20.5	2	18	35.5
A9	49.5	59
A10	59	57	51.5	17	42.5	57	54	22.5	35.5
A11	29	73	26.5	62	41.5
A12	54.5	41	67.5	34.5	37.5	69	72.5	55.5	41.5
A13	74	69.5	52.5	72	57.5	27.5	64	55	45
A14	70.5	71	53.5	52	78.5	68	75	67.5	77	74.5	60.5	55
A15	74	75.5	72	54.5	51	67
A16	40	67	76	74	49.5	64.5	54.5	43	33
A17	2.5	2	0	5	1	7
A18	2.5	2	4
A19	5	0	4.5	3	5
A20	2.5	9	2.5

## Sheet: 5b
A1	3.5	3	2.5
A2	3.5	1.5	15	3.5
A3	7	1.5	1	3.5	5	3.5
A4	4.5	0.5	0.5	1.5	4.5	2	2.5	3	2
A5	7.5	1	11	0	1.5	9.5	5	7
A6	17	16.5	11	12.5	25.5	3.5
A7	16	11	28	18	6.5	36.5
A8	27.5	6.5	10.5	12
A9	42	66.5
A10	69.5	54.5	40.5	8	53	66.5	41	19	14.5
A11	22	50.5	0	16.5	22.5
A12	58.5	23	47.5	10.5	21	11	63.5	27	20.5
A13	50.5	61	13	9.5	41.5	6.5	53.5	35	17.5
A14	45	46.5	22	32	75.5	15.5	9	13.5	78.5	46.5	47.5	18
A15	19	50	28.5	10.5	8.5	31
A16	5	14	2.5	2	1	3.5	6.5	1	1
A17	1	2	6.5	2	0.5	0.5
A18	2.5	2.5	1
A19	0	0.5	8.5	3.5	1
A20	3	6	0

[truncated: 16 more sheets: 5c, 5d, 6a, 6b, 6c, sup2, Sup3, sup5, sup6, sup7, sup8, sup9, sup13, sup14, sup16a, sup16b]
